# Supplementary material for: MNT inhibits lung adenocarcinoma ferroptosis and chemosensitivity by suppressing SAT1
Source: Commun Biol. 2024 Jun 3;7:680. doi: 10.1038/s42003-024-06373-5 (PMC11148173; doi:10.1038/s42003-024-06373-5)
Supplement: Supplementary file 2 — Supplementary Data 1 [file 42003_2024_6373_MOESM2_ESM.xlsx]

## Sheet: Sheet1
Matrix ID	Name	Score	Relative score	Sequence ID	Start	End	Strand	Predictive sequence
MA0154.2	MA0154.2.EBF1	-0.669494	0.800168	seq1	208	218	+	gtccgcaaagg
MA0154.2	MA0154.2.EBF1	-0.349582	0.803806	seq1	103	113	+	gttccttgggt
MA0144.3	MA0144.3.STAT3	0.0158579	0.802406	seq1	148	156	-	tcccgggag
MA0144.3	MA0144.3.STAT3	0.0158579	0.802406	seq1	149	157	+	tcccgggag
MA0154.2	MA0154.2.EBF1	0.0682551	0.808558	seq1	-273	-263	+	ggctgcagagg
MA0154.2	MA0154.2.EBF1	0.134917	0.809316	seq1	-416	-406	-	atcccaagatc
MA0144.2	MA0144.2.STAT3	0.328754	0.801537	seq1	-613	-603	+	attattgggaa
MA0144.3	MA0144.3.STAT3	0.337204	0.806569	seq1	-214	-206	-	tactgggag
MA0102.3	MA0102.3.CEBPA	0.342373	0.802091	seq1	114	124	-	ctggcaccatg
MA0144.3	MA0144.3.STAT3	0.432094	0.807798	seq1	-415	-407	+	atcttggga
MA0144.2	MA0144.2.STAT3	0.442632	0.802917	seq1	-427	-417	+	actctagaaag
MA0144.3	MA0144.3.STAT3	0.514422	0.808865	seq1	-396	-388	-	atccgggag
MA0144.3	MA0144.3.STAT3	0.57922	0.809704	seq1	-849	-841	-	atcttataa
MA0144.3	MA0144.3.STAT3	0.596046	0.809922	seq1	-718	-710	+	gtcaaggaa
MA0102.3	MA0102.3.CEBPA	0.636788	0.805618	seq1	-801	-791	-	tttgccaaacg
MA0154.2	MA0154.2.EBF1	0.671437	0.815417	seq1	-38	-28	-	atccaatgagg
MA0154.2	MA0154.2.EBF1	0.712371	0.815883	seq1	-491	-481	-	ctcacaatgga
MA0144.2	MA0144.2.STAT3	0.766277	0.806838	seq1	-702	-692	+	gatttaagaag
MA0144.2	MA0144.2.STAT3	0.79116	0.807139	seq1	-397	-387	-	gatccgggaga
MA0144.3	MA0144.3.STAT3	0.988252	0.815003	seq1	-701	-693	+	atttaagaa
MA0144.3	MA0144.3.STAT3	1.01206	0.815312	seq1	-612	-604	+	ttattggga
MA0154.2	MA0154.2.EBF1	1.02418	0.819429	seq1	-407	-397	+	atctgcagggt
MA0144.2	MA0144.2.STAT3	1.06118	0.81041	seq1	-850	-840	-	catcttataat
MA0144.3	MA0144.3.STAT3	1.0856	0.816264	seq1	-810	-802	+	aactgagaa
MA0144.2	MA0144.2.STAT3	1.19837	0.812072	seq1	-982	-972	-	attcttgaagg
MA0144.3	MA0144.3.STAT3	1.23554	0.818207	seq1	-202	-194	-	tggcggaaa
MA0148.3	MA0148.3.FOXA1	1.23816	0.80507	seq1	-476	-462	-	acgtcatttgccttt
MA0144.2	MA0144.2.STAT3	1.31131	0.813441	seq1	-719	-709	+	tgtcaaggaag
MA0132.3	MA0132.3.PDX1	1.33213	0.801908	seq1	-929	-924	-	caatca
MA0132.3	MA0132.3.PDX1	1.33213	0.801908	seq1	-919	-914	+	caatca
MA0132.3	MA0132.3.PDX1	1.33213	0.801908	seq1	-915	-910	+	cagtta
MA0132.3	MA0132.3.PDX1	1.33213	0.801908	seq1	-634	-629	+	caagta
MA0132.3	MA0132.3.PDX1	1.33213	0.801908	seq1	-612	-607	-	caataa
MA0132.3	MA0132.3.PDX1	1.33213	0.801908	seq1	-599	-594	+	caaata
MA0132.3	MA0132.3.PDX1	1.33213	0.801908	seq1	-36	-31	-	caatga
MA0132.3	MA0132.3.PDX1	1.33213	0.801908	seq1	188	193	+	caagta
MA0154.2	MA0154.2.EBF1	1.3371	0.822987	seq1	-54	-44	+	cgccccggggc
MA0102.3	MA0102.3.CEBPA	1.40009	0.814763	seq1	-530	-520	+	gtgtcatcatt
MA0144.2	MA0144.2.STAT3	1.45797	0.815217	seq1	148	158	+	ctcccgggaga
MA0038.3	MA0038.3.GFI1	1.57162	0.802468	seq1	-470	-460	+	aaatgacgtct
MA0079.3	MA0079.3.SP1	1.59459	0.801203	seq1	-75	-65	-	tcctctcccag
MA0144.3	MA0144.3.STAT3	1.62466	0.823248	seq1	-426	-418	+	ctctagaaa
MA0079.4	MA0079.4.SP1	1.63915	0.811259	seq1	-87	-73	-	caggcaccaccctct
MA0033.2	MA0033.2.FOXL1	1.64699	0.805534	seq1	-731	-725	+	gtcaaga
MA0033.2	MA0033.2.FOXL1	1.68604	0.806249	seq1	-326	-320	-	gcaaact
MA0033.2	MA0033.2.FOXL1	1.74123	0.80726	seq1	-912	-906	+	ttacaca
MA0158.2	MA0158.2.HOXA5	1.7486	0.802679	seq1	-542	-535	-	cttatgac
MA0148.3	MA0148.3.FOXA1	1.77494	0.81107	seq1	-929	-915	+	tgattgttcacaatc
MA0148.3	MA0148.3.FOXA1	1.77838	0.811108	seq1	77	91	+	ctggtgtttatccgt
MA0132.2	MA0132.2.PDX1	1.90609	0.80263	seq1	-837	-830	-	gtctttaa
MA0033.2	MA0033.2.FOXL1	1.91343	0.810414	seq1	-932	-926	-	atcaact
MA0132.2	MA0132.2.PDX1	1.92219	0.802952	seq1	-600	-593	+	ccaaataa
MA0154.2	MA0154.2.EBF1	1.92698	0.829696	seq1	-175	-165	-	ccctctagtgg
MA0038.3	MA0038.3.GFI1	1.96309	0.807001	seq1	-919	-909	+	caatcagttac
MA0158.2	MA0158.2.HOXA5	1.97154	0.806824	seq1	159	166	+	cgaatgag
MA0102.3	MA0102.3.CEBPA	1.99805	0.821926	seq1	38	48	-	atttgaacatt
MA0102.3	MA0102.3.CEBPA	2.00273	0.821982	seq1	-913	-903	+	gttacacatca
MA0158.2	MA0158.2.HOXA5	2.01789	0.807685	seq1	-528	-521	-	atgatgac
MA0132.2	MA0132.2.PDX1	2.06865	0.805882	seq1	-900	-893	+	ctccttat
MA0137.4	MA0137.4.STAT1	2.08199	0.803036	seq1	-612	-604	+	ttattggga
MA0144.2	MA0144.2.STAT3	2.0972	0.822961	seq1	-827	-817	+	gttcagataag
MA0158.2	MA0158.2.HOXA5	2.10877	0.809375	seq1	-837	-830	-	gtctttaa
MA0058.4	MA0058.4.MAX	2.13745	0.801899	seq1	-105	-100	+	cacacg
MA0079.3	MA0079.3.SP1	2.14056	0.808071	seq1	215	225	-	tttcttccctt
MA0132.2	MA0132.2.PDX1	2.14597	0.807429	seq1	-263	-256	-	gtaattcc
MA0058.2	MA0058.2.MAX	2.1472	0.805428	seq1	-108	-99	+	gttcacacgg
MA0154.2	MA0154.2.EBF1	2.15901	0.832334	seq1	-53	-43	-	ggccccggggc
MA0132.2	MA0132.2.PDX1	2.15957	0.807701	seq1	-37	-30	+	ctcattgg
MA0132.2	MA0132.2.PDX1	2.15957	0.807701	seq1	159	166	-	ctcattcg
MA0033.2	MA0033.2.FOXL1	2.16484	0.815018	seq1	40	46	-	ttgaaca
MA0033.2	MA0033.2.FOXL1	2.16484	0.815018	seq1	184	190	-	ttgaaca
MA0132.3	MA0132.3.PDX1	2.17683	0.819891	seq1	-710	-705	+	agatta
MA0132.3	MA0132.3.PDX1	2.17683	0.819891	seq1	-615	-610	+	agatta
MA0038.2	MA0038.2.GFI1	2.18664	0.806168	seq1	-471	-460	+	caaatgacgtct
MA0154.2	MA0154.2.EBF1	2.19988	0.832799	seq1	-307	-297	-	ttctccttggc
MA0102.3	MA0102.3.CEBPA	2.22458	0.82464	seq1	240	250	+	atggctaaatt
MA0132.3	MA0132.3.PDX1	2.24304	0.8213	seq1	-852	-847	-	taattc
MA0132.3	MA0132.3.PDX1	2.24304	0.8213	seq1	-840	-835	-	taattc
MA0132.3	MA0132.3.PDX1	2.24304	0.8213	seq1	-771	-766	-	taattt
MA0132.3	MA0132.3.PDX1	2.24304	0.8213	seq1	-524	-519	-	taatga
MA0132.3	MA0132.3.PDX1	2.24304	0.8213	seq1	-458	-453	+	taattc
MA0132.3	MA0132.3.PDX1	2.24304	0.8213	seq1	-262	-257	-	taattc
MA0158.2	MA0158.2.HOXA5	2.25605	0.812113	seq1	-37	-30	+	ctcattgg
MA0158.2	MA0158.2.HOXA5	2.25605	0.812113	seq1	159	166	-	ctcattcg
MA0033.2	MA0033.2.FOXL1	2.26024	0.816765	seq1	-651	-645	+	gtcaact
MA0132.2	MA0132.2.PDX1	2.30428	0.810596	seq1	-542	-535	+	gtcataag
MA0132.2	MA0132.2.PDX1	2.30428	0.810596	seq1	-471	-464	-	gtcatttg
MA0132.2	MA0132.2.PDX1	2.31775	0.810865	seq1	-841	-834	+	tgaattaa
MA0144.3	MA0144.3.STAT3	2.31918	0.832245	seq1	-826	-818	+	ttcagataa
MA0132.2	MA0132.2.PDX1	2.32039	0.810918	seq1	-37	-30	-	ccaatgag
MA0158.2	MA0158.2.HOXA5	2.33615	0.813602	seq1	-471	-464	+	caaatgac
MA0158.2	MA0158.2.HOXA5	2.35068	0.813872	seq1	-176	-169	+	gccactag
MA0144.3	MA0144.3.STAT3	2.38039	0.833038	seq1	-981	-973	-	ttcttgaag
MA0162.2	MA0162.2.EGR1	2.4192	0.806088	seq1	142	155	+	aggacgctcccggg
MA0079.3	MA0079.3.SP1	2.4454	0.811907	seq1	-354	-344	+	ctcccatctcc
MA0158.2	MA0158.2.HOXA5	2.45083	0.815734	seq1	-949	-942	+	gtagtgag
MA0027.3	MA0027.3.EN1	2.52199	0.813489	seq1	-915	-910	+	cagtta
MA0027.3	MA0027.3.EN1	2.52199	0.813489	seq1	-634	-629	+	caagta
MA0027.3	MA0027.3.EN1	2.52199	0.813489	seq1	-599	-594	+	caaata
MA0027.3	MA0027.3.EN1	2.52199	0.813489	seq1	188	193	+	caagta
MA0038.2	MA0038.2.GFI1	2.52797	0.810046	seq1	-708	-697	-	taaatctctaat
MA0038.3	MA0038.3.GFI1	2.52993	0.813564	seq1	-708	-698	-	aaatctctaat
MA0103.4	MA0103.4.ZEB1	2.57583	0.811966	seq1	-332	-327	+	ctcctg
MA0148.3	MA0148.3.FOXA1	2.57801	0.820045	seq1	-604	-590	-	aggttatttggattt
MA0132.2	MA0132.2.PDX1	2.60097	0.81653	seq1	-711	-704	+	aagattag
MA0158.2	MA0158.2.HOXA5	2.62066	0.818891	seq1	-949	-942	-	ctcactac
MA0058.2	MA0058.2.MAX	2.63977	0.812331	seq1	-288	-279	+	ggtcacttgt
MA0162.2	MA0162.2.EGR1	2.64615	0.808518	seq1	-78	-65	-	tcctctcccaggca
MA0137.4	MA0137.4.STAT1	2.66733	0.811589	seq1	-778	-770	+	ctaaaggaa
MA0027.3	MA0027.3.EN1	2.67597	0.817106	seq1	-470	-465	+	aaatga
MA0033.2	MA0033.2.FOXL1	2.68215	0.824491	seq1	-662	-656	+	aaaaata
MA0102.3	MA0102.3.CEBPA	2.71944	0.830569	seq1	-610	-600	+	attgggaaatc
MA0079.4	MA0079.4.SP1	2.72928	0.820915	seq1	-966	-952	-	ttggaccagcccatc
MA0103.4	MA0103.4.ZEB1	2.73665	0.815291	seq1	77	82	-	caccag
MA0027.2	MA0027.2.EN1	2.7442	0.80121	seq1	-263	-256	-	gtaattcc
MA0027.3	MA0027.3.EN1	2.75389	0.818936	seq1	-852	-847	-	taattc
MA0027.3	MA0027.3.EN1	2.75389	0.818936	seq1	-840	-835	-	taattc
MA0027.3	MA0027.3.EN1	2.75389	0.818936	seq1	-458	-453	+	taattc
MA0027.3	MA0027.3.EN1	2.75389	0.818936	seq1	-262	-257	-	taattc
MA0132.2	MA0132.2.PDX1	2.75697	0.819651	seq1	-263	-256	+	ggaattac
MA0042.2	MA0042.2.FOXI1	2.78768	0.800647	seq1	-988	-982	+	ataaacc
MA0132.3	MA0132.3.PDX1	2.81143	0.833401	seq1	-899	-894	+	tcctta
MA0132.3	MA0132.3.PDX1	2.85403	0.834308	seq1	-852	-847	+	gaatta
MA0132.3	MA0132.3.PDX1	2.85403	0.834308	seq1	-840	-835	+	gaatta
MA0132.3	MA0132.3.PDX1	2.85403	0.834308	seq1	-458	-453	-	gaatta
MA0132.3	MA0132.3.PDX1	2.85403	0.834308	seq1	-262	-257	+	gaatta
MA0144.2	MA0144.2.STAT3	2.91658	0.832888	seq1	-79	-69	+	gtgcctgggag
MA0137.4	MA0137.4.STAT1	2.91802	0.815252	seq1	-826	-818	+	ttcagataa
MA0162.2	MA0162.2.EGR1	2.91821	0.811432	seq1	-95	-82	-	ccctctcttccggg
MA0148.3	MA0148.3.FOXA1	2.93221	0.824004	seq1	-788	-774	+	cagatctttactaaa
MA0162.2	MA0162.2.EGR1	2.94059	0.811671	seq1	-156	-143	+	gcgaatcccacagc
MA0028.3	MA0028.3.ELK1	2.95776	0.802988	seq1	-433	-425	+	accgaaact
MA0162.2	MA0162.2.EGR1	2.95797	0.811857	seq1	-140	-127	+	gccccgctgccccc
MA0075.3	MA0075.3.PRRX2	2.96737	0.801415	seq1	-841	-834	-	ttaattca
MA0003.3	MA0003.3.TFAP2A	3.03013	0.802432	seq1	-17	-7	+	acctcacggcc
MA0075.4	MA0075.4.PRRX2	3.03174	0.808117	seq1	-612	-606	-	ccaataa
MA0075.4	MA0075.4.PRRX2	3.03174	0.808117	seq1	-600	-594	+	ccaaata
MA0075.4	MA0075.4.PRRX2	3.03174	0.808117	seq1	-36	-30	-	ccaatga
MA0027.2	MA0027.2.EN1	3.06702	0.808225	seq1	-711	-704	-	ctaatctt
MA0154.2	MA0154.2.EBF1	3.09694	0.843001	seq1	146	156	+	cgctcccggga
MA0032.2	MA0032.2.FOXC1	3.10715	0.800133	seq1	-667	-657	+	aagaaaaaaat
MA0137.4	MA0137.4.STAT1	3.12417	0.818264	seq1	-426	-418	+	ctctagaaa
MA0144.3	MA0144.3.STAT3	3.12879	0.842733	seq1	-972	-964	-	atcttaaaa
MA0027.2	MA0027.2.EN1	3.13363	0.809672	seq1	-600	-593	+	ccaaataa
MA0144.3	MA0144.3.STAT3	3.13855	0.842859	seq1	-78	-70	+	tgcctggga
MA0003.3	MA0003.3.TFAP2A	3.16038	0.80448	seq1	-47	-37	+	gggccgcggcc
MA0075.3	MA0075.3.PRRX2	3.17031	0.805438	seq1	-37	-30	-	ccaatgag
MA0154.2	MA0154.2.EBF1	3.19412	0.844106	seq1	-39	-29	+	gcctcattgga
MA0003.3	MA0003.3.TFAP2A	3.2036	0.805159	seq1	-347	-337	-	ggccttaggag
MA0027.3	MA0027.3.EN1	3.22939	0.830105	seq1	-527	-522	+	tcatca
MA0148.3	MA0148.3.FOXA1	3.25072	0.827564	seq1	-532	-518	-	ctaatgatgacactg
MA0024.2	MA0024.2.E2F1	3.2546	0.816986	seq1	115	125	+	atggtgccagc
MA0037.2	MA0037.2.GATA3	3.27945	0.820601	seq1	-990	-983	+	aaataaac
MA0037.2	MA0037.2.GATA3	3.27945	0.820601	seq1	82	89	-	ggataaac
MA0027.2	MA0027.2.EN1	3.28462	0.812953	seq1	-471	-464	+	caaatgac
MA0028.3	MA0028.3.ELK1	3.28516	0.807656	seq1	-517	-509	-	acctgatgt
MA0103.2	MA0103.2.ZEB1	3.29944	0.801424	seq1	-824	-816	-	gcttatctg
MA0028.3	MA0028.3.ELK1	3.30915	0.807998	seq1	-203	-195	-	ggcggaaac
MA0158.2	MA0158.2.HOXA5	3.3229	0.831947	seq1	-542	-535	+	gtcataag
MA0158.2	MA0158.2.HOXA5	3.3229	0.831947	seq1	-471	-464	-	gtcatttg
MA0058.4	MA0058.4.MAX	3.33871	0.826791	seq1	-873	-868	-	caagtg
MA0058.4	MA0058.4.MAX	3.33871	0.826791	seq1	-723	-718	+	caagtg
MA0058.4	MA0058.4.MAX	3.33871	0.826791	seq1	-285	-280	-	caagtg
MA0058.4	MA0058.4.MAX	3.33871	0.826791	seq1	-103	-98	-	cccgtg
MA0032.2	MA0032.2.FOXC1	3.36733	0.804038	seq1	-926	-916	-	attgtgaacaa
MA0032.2	MA0032.2.FOXC1	3.37218	0.804111	seq1	-622	-612	+	agaaaaaagat
MA0043.2	MA0043.2.HLF	3.38141	0.803421	seq1	-588	-577	+	ccttaggaaatt
MA0079.3	MA0079.3.SP1	3.38411	0.823717	seq1	-73	-63	-	tttcctctccc
MA0100.3	MA0100.3.MYB	3.40493	0.800509	seq1	-212	-203	-	ccctactggg
MA0042.2	MA0042.2.FOXI1	3.42481	0.81282	seq1	-821	-815	+	ataagca
MA0024.2	MA0024.2.E2F1	3.42943	0.819616	seq1	11	21	-	taagcgcaaag
MA0103.3	MA0103.3.ZEB1	3.44367	0.800669	seq1	-516	-506	-	gcgacctgatg
MA0103.4	MA0103.4.ZEB1	3.46534	0.830357	seq1	-933	-928	-	caactg
MA0075.3	MA0075.3.PRRX2	3.46636	0.811307	seq1	-600	-593	+	ccaaataa
MA0103.4	MA0103.4.ZEB1	3.46763	0.830404	seq1	-873	-868	+	cacttg
MA0103.4	MA0103.4.ZEB1	3.46763	0.830404	seq1	-723	-718	-	cacttg
MA0103.4	MA0103.4.ZEB1	3.46763	0.830404	seq1	-285	-280	+	cacttg
MA0027.2	MA0027.2.EN1	3.5541	0.818809	seq1	-841	-834	+	tgaattaa
MA0036.2	MA0036.2.GATA2	3.5564	0.800084	seq1	-851	-838	-	ttcatcttataatt
MA0058.3	MA0058.3.MAX	3.55867	0.802071	seq1	-832	-823	-	tgaacgtgtc
MA0103.3	MA0103.3.ZEB1	3.56273	0.802865	seq1	-105	-95	+	cacacgggcgc
MA0032.2	MA0032.2.FOXC1	3.56722	0.807039	seq1	-775	-765	+	aaggaaattat
MA0156.4	MA0156.4.FEV	3.58142	0.803877	seq1	-776	-768	+	aaaggaaat
MA0027.3	MA0027.3.EN1	3.59936	0.838795	seq1	-710	-705	-	taatct
MA0027.3	MA0027.3.EN1	3.59936	0.838795	seq1	-615	-610	-	taatct
MA0154.2	MA0154.2.EBF1	3.60405	0.848768	seq1	-213	-203	-	ccctactggga
MA0043.2	MA0043.2.HLF	3.60674	0.806955	seq1	-914	-903	-	tgatgtgtaact
MA0144.2	MA0144.2.STAT3	3.61075	0.841297	seq1	-973	-963	-	catcttaaaat
MA0137.4	MA0137.4.STAT1	3.63599	0.825742	seq1	-718	-710	+	gtcaaggaa
MA0098.1	MA0098.1.ETS1	3.65816	0.809079	seq1	-697	-692	-	cttctt
MA0098.1	MA0098.1.ETS1	3.65816	0.809079	seq1	-684	-679	-	cttctt
MA0098.1	MA0098.1.ETS1	3.65816	0.809079	seq1	-667	-662	-	tttctt
MA0098.1	MA0098.1.ETS1	3.65816	0.809079	seq1	-324	-319	+	tttgct
MA0098.1	MA0098.1.ETS1	3.65816	0.809079	seq1	-293	-288	-	cttgct
MA0098.1	MA0098.1.ETS1	3.65816	0.809079	seq1	-265	-260	-	ttccct
MA0098.1	MA0098.1.ETS1	3.65816	0.809079	seq1	-255	-250	+	cttctt
MA0098.1	MA0098.1.ETS1	3.65816	0.809079	seq1	216	221	-	ttccct
MA0098.1	MA0098.1.ETS1	3.65816	0.809079	seq1	220	225	-	tttctt
MA0098.1	MA0098.1.ETS1	3.65816	0.809079	seq1	226	231	-	tttgct
MA0037.1	MA0037.1.GATA3	3.67023	0.802077	seq1	-995	-990	-	tcatag
MA0098.1	MA0098.1.ETS1	3.67437	0.809827	seq1	-348	-343	+	tctcct
MA0098.1	MA0098.1.ETS1	3.67437	0.809827	seq1	-303	-298	-	tctcct
MA0098.1	MA0098.1.ETS1	3.67437	0.809827	seq1	-118	-113	+	tgtcct
MA0098.1	MA0098.1.ETS1	3.67437	0.809827	seq1	142	147	-	cgtcct
MA0098.1	MA0098.1.ETS1	3.67437	0.809827	seq1	173	178	+	cctcct
MA0098.1	MA0098.1.ETS1	3.67437	0.809827	seq1	176	181	+	cctcct
MA0098.1	MA0098.1.ETS1	3.71801	0.81184	seq1	-410	-405	-	gatccc
MA0098.1	MA0098.1.ETS1	3.71801	0.81184	seq1	-153	-148	+	aatccc
MA0042.2	MA0042.2.FOXI1	3.72066	0.818472	seq1	-731	-725	+	gtcaaga
MA0037.3	MA0037.3.GATA3	3.74032	0.807207	seq1	-529	-522	-	tgatgaca
MA0161.1	MA0161.1.NFIC	3.76063	0.801155	seq1	-797	-792	-	ttgcca
MA0032.2	MA0032.2.FOXC1	3.77903	0.810218	seq1	-575	-565	+	taaaagaatat
MA0036.1	MA0036.1.GATA2	3.78255	0.833445	seq1	-657	-653	-	gcata
MA0090.2	MA0090.2.TEAD1	3.78871	0.800185	seq1	-265	-256	-	gtaattccct
MA0037.1	MA0037.1.GATA3	3.79139	0.80716	seq1	-807	-802	+	tgagaa
MA0037.1	MA0037.1.GATA3	3.79139	0.80716	seq1	-380	-375	+	tgagaa
MA0161.1	MA0161.1.NFIC	3.79988	0.80247	seq1	-732	-727	-	ttgaca
MA0161.1	MA0161.1.NFIC	3.79988	0.80247	seq1	-719	-714	-	ttgaca
MA0093.2	MA0093.2.USF1	3.8114	0.823202	seq1	-725	-715	+	atcaagtgtca
MA0043.2	MA0043.2.HLF	3.81357	0.810199	seq1	106	117	-	catgacccaagg
MA0098.1	MA0098.1.ETS1	3.82245	0.816658	seq1	-744	-739	-	cttctg
MA0098.1	MA0098.1.ETS1	3.82245	0.816658	seq1	-396	-391	+	ctcccg
MA0098.1	MA0098.1.ETS1	3.82245	0.816658	seq1	12	17	+	tttgcg
MA0098.1	MA0098.1.ETS1	3.82245	0.816658	seq1	148	153	+	ctcccg
MA0098.1	MA0098.1.ETS1	3.82245	0.816658	seq1	152	157	-	ctcccg
MA0098.1	MA0098.1.ETS1	3.82245	0.816658	seq1	211	216	-	tttgcg
MA0098.1	MA0098.1.ETS1	3.83867	0.817406	seq1	-115	-110	+	cctccg
MA0032.2	MA0032.2.FOXC1	3.83909	0.81112	seq1	-475	-465	+	aaggcaaatga
MA0076.2	MA0076.2.ELK4	3.86936	0.801256	seq1	170	180	+	ccacctcctcc
MA0075.3	MA0075.3.PRRX2	3.87509	0.819409	seq1	-525	-518	-	ctaatgat
MA0156.2	MA0156.2.FEV	3.91812	0.804098	seq1	83	92	-	gacggataaa
MA0037.2	MA0037.2.GATA3	3.92068	0.830691	seq1	-727	-720	+	agatcaag
MA0076.3	MA0076.3.ELK4	3.92889	0.809628	seq1	-775	-767	-	aatttcctt
MA0036.4	MA0036.4.GATA2	3.94826	0.801221	seq1	-849	-843	-	cttataa
MA0036.4	MA0036.4.GATA2	3.95883	0.801456	seq1	-598	-592	-	gttattt
MA0003.3	MA0003.3.TFAP2A	3.96174	0.817077	seq1	-78	-68	-	tctcccaggca
MA0038.3	MA0038.3.GFI1	3.97408	0.830284	seq1	-950	-940	-	aactcactacc
MA0037.1	MA0037.1.GATA3	3.9886	0.815433	seq1	-951	-946	+	aggtag
MA0037.1	MA0037.1.GATA3	3.9886	0.815433	seq1	-591	-586	-	aggtag
MA0037.3	MA0037.3.GATA3	3.99388	0.813038	seq1	221	228	+	agaaaagc
MA0161.1	MA0161.1.NFIC	3.99502	0.809006	seq1	-492	-487	-	atggaa
MA0036.1	MA0036.1.GATA2	4.00011	0.846075	seq1	-929	-925	+	tgatt
MA0036.1	MA0036.1.GATA2	4.00011	0.846075	seq1	-918	-914	-	tgatt
MA0100.3	MA0100.3.MYB	4.0198	0.8136	seq1	42	51	+	ttcaaatgcg
MA0058.3	MA0058.3.MAX	4.0296	0.810668	seq1	-105	-96	+	cacacgggcg
MA0036.2	MA0036.2.GATA2	4.05459	0.806876	seq1	-668	-655	-	atatttttttctta
MA0161.1	MA0161.1.NFIC	4.05856	0.811134	seq1	-748	-743	+	cgggca
MA0042.2	MA0042.2.FOXI1	4.06571	0.825064	seq1	-528	-522	+	gtcatca
MA0027.2	MA0027.2.EN1	4.07325	0.830089	seq1	-263	-256	+	ggaattac
MA0027.3	MA0027.3.EN1	4.07984	0.850081	seq1	-852	-847	+	gaatta
MA0027.3	MA0027.3.EN1	4.07984	0.850081	seq1	-840	-835	+	gaatta
MA0027.3	MA0027.3.EN1	4.07984	0.850081	seq1	-458	-453	-	gaatta
MA0027.3	MA0027.3.EN1	4.07984	0.850081	seq1	-262	-257	+	gaatta
MA0156.4	MA0156.4.FEV	4.10448	0.811663	seq1	-203	-195	-	ggcggaaac
MA0036.2	MA0036.2.GATA2	4.10489	0.807562	seq1	219	232	-	ttttgcttttcttc
MA0032.2	MA0032.2.FOXC1	4.11566	0.815271	seq1	80	90	-	cggataaacac
MA0037.1	MA0037.1.GATA3	4.11797	0.820861	seq1	-527	-522	-	tgatga
MA0093.2	MA0093.2.USF1	4.11886	0.827243	seq1	-473	-463	+	ggcaaatgacg
MA0098.1	MA0098.1.ETS1	4.12173	0.830462	seq1	-264	-259	-	attccc
MA0075.3	MA0075.3.PRRX2	4.14016	0.824664	seq1	-853	-846	+	agaattat
MA0075.3	MA0075.3.PRRX2	4.14016	0.824664	seq1	-459	-452	-	agaattat
MA0100.3	MA0100.3.MYB	4.14832	0.816337	seq1	-287	-278	-	gacaagtgac
MA0036.1	MA0036.1.GATA2	4.17372	0.856154	seq1	-726	-722	-	tgatc
MA0036.1	MA0036.1.GATA2	4.17372	0.856154	seq1	-390	-386	-	tgatc
MA0036.1	MA0036.1.GATA2	4.17372	0.856154	seq1	253	257	+	tgatc
MA0161.1	MA0161.1.NFIC	4.18303	0.815303	seq1	-964	-959	+	tgggct
MA0036.4	MA0036.4.GATA2	4.19224	0.806625	seq1	-990	-984	-	tttattt
MA0156.4	MA0156.4.FEV	4.20941	0.813225	seq1	-517	-509	-	acctgatgt
MA0158.1	MA0158.1.HOXA5	4.21427	0.8013	seq1	-494	-487	-	atggaatt
MA0058.3	MA0058.3.MAX	4.22185	0.814178	seq1	-725	-716	-	gacacttgat
MA0037.3	MA0037.3.GATA3	4.22755	0.818411	seq1	-615	-608	+	agattatt
MA0098.1	MA0098.1.ETS1	4.24064	0.835948	seq1	-603	-598	+	aatcca
MA0137.3	MA0137.3.STAT1	4.25232	0.818521	seq1	-719	-709	+	tgtcaaggaag
MA0075.4	MA0075.4.PRRX2	4.25319	0.832762	seq1	-524	-518	-	ctaatga
MA0080.1	MA0080.1.SPI1	4.25339	0.812944	seq1	-747	-742	+	gggcag
MA0080.1	MA0080.1.SPI1	4.25339	0.812944	seq1	-134	-129	-	gggcag
MA0036.4	MA0036.4.GATA2	4.25681	0.808055	seq1	-541	-535	-	cttatga
MA0037.3	MA0037.3.GATA3	4.26064	0.819172	seq1	-849	-842	+	ttataaga
MA0037.3	MA0037.3.GATA3	4.26064	0.819172	seq1	-541	-534	+	tcataaga
MA0080.1	MA0080.1.SPI1	4.26435	0.813404	seq1	-203	-198	-	ggaaac
MA0080.1	MA0080.1.SPI1	4.26435	0.813404	seq1	-67	-62	+	ggaaac
MA0058.4	MA0058.4.MAX	4.26818	0.84605	seq1	-873	-868	+	cacttg
MA0058.4	MA0058.4.MAX	4.26818	0.84605	seq1	-723	-718	-	cacttg
MA0058.4	MA0058.4.MAX	4.26818	0.84605	seq1	-285	-280	+	cacttg
MA0093.2	MA0093.2.USF1	4.2946	0.829554	seq1	-726	-716	-	gacacttgatc
MA0076.2	MA0076.2.ELK4	4.30295	0.807978	seq1	-776	-766	-	taatttccttt
MA0058.4	MA0058.4.MAX	4.3038	0.846788	seq1	-103	-98	+	cacggg
MA0032.1	MA0032.1.FOXC1	4.3081	0.823042	seq1	-954	-947	+	caaaggta
MA0158.1	MA0158.1.HOXA5	4.31841	0.804967	seq1	211	218	+	cgcaaagg
MA0003.3	MA0003.3.TFAP2A	4.31902	0.822693	seq1	-52	-42	-	cggccccgggg
MA0032.2	MA0032.2.FOXC1	4.32297	0.818383	seq1	-243	-233	+	tttgcaaatgt
MA0100.4	MA0100.4.MYB	4.33469	0.830502	seq1	-873	-868	-	caagtg
MA0100.4	MA0100.4.MYB	4.33469	0.830502	seq1	-723	-718	+	caagtg
MA0100.4	MA0100.4.MYB	4.33469	0.830502	seq1	-471	-466	+	caaatg
MA0100.4	MA0100.4.MYB	4.33469	0.830502	seq1	-285	-280	-	caagtg
MA0100.4	MA0100.4.MYB	4.33469	0.830502	seq1	-239	-234	+	caaatg
MA0100.4	MA0100.4.MYB	4.33469	0.830502	seq1	44	49	+	caaatg
MA0158.1	MA0158.1.HOXA5	4.33536	0.805565	seq1	42	49	+	ttcaaatg
MA0027.2	MA0027.2.EN1	4.34045	0.835895	seq1	-613	-606	-	ccaataat
MA0100.4	MA0100.4.MYB	4.3479	0.830809	seq1	-811	-806	+	aaactg
MA0143.5	MA0143.5.SOX2	4.36597	0.804813	seq1	-762	-756	+	agaatgt
MA0080.1	MA0080.1.SPI1	4.37562	0.818074	seq1	-924	-919	-	gtgaac
MA0080.1	MA0080.1.SPI1	4.37562	0.818074	seq1	-108	-103	-	gtgaac
MA0158.1	MA0158.1.HOXA5	4.37795	0.807064	seq1	-552	-545	-	aaggaatg
MA0090.2	MA0090.2.TEAD1	4.37976	0.812363	seq1	-585	-576	-	gaatttccta
MA0143.5	MA0143.5.SOX2	4.38528	0.805267	seq1	-929	-923	-	acaatca
MA0143.5	MA0143.5.SOX2	4.38528	0.805267	seq1	-920	-914	+	acaatca
MA0080.1	MA0080.1.SPI1	4.39097	0.818717	seq1	-670	-665	+	agtaag
MA0080.1	MA0080.1.SPI1	4.39627	0.81894	seq1	-431	-426	+	cgaaac
MA0033.1	MA0033.1.FOXL1	4.40343	0.804594	seq1	-544	-537	+	tggtcata
MA0037.1	MA0037.1.GATA3	4.41362	0.833264	seq1	-844	-839	+	agatga
MA0058.3	MA0058.3.MAX	4.42772	0.817936	seq1	-832	-823	+	gacacgttca
MA0090.2	MA0090.2.TEAD1	4.44134	0.813632	seq1	-459	-450	+	ataattctaa
MA0024.2	MA0024.2.E2F1	4.44478	0.834892	seq1	-135	-125	-	gtgggggcagc
MA0043.4	MA0043.4.HLF	4.44673	0.809261	seq1	-913	-905	-	atgtgtaac
MA0036.1	MA0036.1.GATA2	4.45396	0.872424	seq1	-710	-706	+	agatt
MA0036.1	MA0036.1.GATA2	4.45396	0.872424	seq1	-703	-699	+	agatt
MA0036.1	MA0036.1.GATA2	4.45396	0.872424	seq1	-615	-611	+	agatt
MA0158.1	MA0158.1.HOXA5	4.47749	0.81057	seq1	-265	-258	+	agggaatt
MA0158.1	MA0158.1.HOXA5	4.47825	0.810597	seq1	-597	-590	-	aggttatt
MA0148.3	MA0148.3.FOXA1	4.47976	0.8413	seq1	-735	-721	-	ttgatcttgacactt
MA0143.5	MA0143.5.SOX2	4.49383	0.807824	seq1	180	186	-	acagtag
MA0017.3	MA0017.3.NR2F1	4.49508	0.809023	seq1	-722	-711	+	aagtgtcaagga
MA0080.1	MA0080.1.SPI1	4.50754	0.82361	seq1	-827	-822	-	ctgaac
MA0162.2	MA0162.2.EGR1	4.5092	0.82847	seq1	170	183	+	ccacctcctcctac
MA0075.4	MA0075.4.PRRX2	4.51095	0.837962	seq1	-853	-847	+	agaatta
MA0075.4	MA0075.4.PRRX2	4.51095	0.837962	seq1	-458	-452	-	agaatta
MA0036.4	MA0036.4.GATA2	4.52233	0.813936	seq1	-615	-609	-	ataatct
MA0158.1	MA0158.1.HOXA5	4.52696	0.812312	seq1	-978	-971	+	caagaatt
MA0158.1	MA0158.1.HOXA5	4.52696	0.812312	seq1	-614	-607	-	caataatc
MA0033.1	MA0033.1.FOXL1	4.5308	0.810367	seq1	-852	-845	+	gaattata
MA0033.1	MA0033.1.FOXL1	4.5308	0.810367	seq1	-460	-453	-	gaattata
MA0033.2	MA0033.2.FOXL1	4.54045	0.858522	seq1	-784	-778	-	gtaaaga
MA0090.2	MA0090.2.TEAD1	4.54432	0.815754	seq1	-855	-846	-	ataattcttt
MA0158.1	MA0158.1.HOXA5	4.57	0.813828	seq1	-384	-377	-	ctcaaagt
MA0100.3	MA0100.3.MYB	4.57908	0.825508	seq1	-473	-464	+	ggcaaatgac
MA0003.1	MA0003.1.TFAP2A	4.58225	0.810421	seq1	-53	-45	-	ccccggggc
MA0003.1	MA0003.1.TFAP2A	4.58225	0.810421	seq1	-52	-44	+	ccccggggc
MA0032.1	MA0032.1.FOXC1	4.59385	0.839026	seq1	-780	-773	-	ctttagta
MA0158.1	MA0158.1.HOXA5	4.59859	0.814835	seq1	-473	-466	+	ggcaaatg
MA0158.1	MA0158.1.HOXA5	4.59859	0.814835	seq1	-241	-234	+	tgcaaatg
MA0076.2	MA0076.2.ELK4	4.60343	0.812636	seq1	-361	-351	+	agtcttcctcc
MA0158.2	MA0158.2.HOXA5	4.62085	0.856077	seq1	-263	-256	-	gtaattcc
MA0036.1	MA0036.1.GATA2	4.62756	0.882503	seq1	-787	-783	+	agatc
MA0036.1	MA0036.1.GATA2	4.62756	0.882503	seq1	-786	-782	-	agatc
MA0036.1	MA0036.1.GATA2	4.62756	0.882503	seq1	-727	-723	+	agatc
MA0036.1	MA0036.1.GATA2	4.62756	0.882503	seq1	-416	-412	-	agatc
MA0036.1	MA0036.1.GATA2	4.62756	0.882503	seq1	-408	-404	-	agatc
MA0130.1	MA0130.1.ZNF354C	4.63567	0.812665	seq1	-190	-185	+	ctccgc
MA0130.1	MA0130.1.ZNF354C	4.63567	0.812665	seq1	174	179	+	ctcctc
MA0037.2	MA0037.2.GATA3	4.6395	0.842001	seq1	221	228	+	agaaaagc
MA0100.3	MA0100.3.MYB	4.64159	0.826839	seq1	-241	-232	+	tgcaaatgtt
MA0080.1	MA0080.1.SPI1	4.64418	0.829344	seq1	-806	-801	+	gagaac
MA0080.1	MA0080.1.SPI1	4.64418	0.829344	seq1	-444	-439	-	gagaac
MA0080.1	MA0080.1.SPI1	4.64418	0.829344	seq1	-379	-374	+	gagaac
MA0098.1	MA0098.1.ETS1	4.64436	0.85457	seq1	-493	-488	+	attcca
MA0003.1	MA0003.1.TFAP2A	4.66987	0.81328	seq1	-307	-299	+	gccaaggag
MA0003.3	MA0003.3.TFAP2A	4.69141	0.828547	seq1	146	156	-	tcccgggagcg
MA0156.4	MA0156.4.FEV	4.69421	0.820442	seq1	-433	-425	+	accgaaact
MA0105.3	MA0105.3.NFKB1	4.7201	0.817833	seq1	-157	-147	-	tgggattcgct
MA0080.1	MA0080.1.SPI1	4.72122	0.832577	seq1	-422	-417	+	agaaag
MA0076.2	MA0076.2.ELK4	4.72279	0.814486	seq1	145	155	+	acgctcccggg
MA0032.1	MA0032.1.FOXC1	4.72314	0.846258	seq1	-590	-583	-	ctaaggta
MA0036.3	MA0036.3.GATA2	4.72638	0.800295	seq1	-543	-533	-	ctcttatgacc
MA0162.2	MA0162.2.EGR1	4.73092	0.830844	seq1	-76	-63	-	tttcctctcccagg
MA0100.4	MA0100.4.MYB	4.73141	0.839717	seq1	-649	-644	+	caactc
MA0037.3	MA0037.3.GATA3	4.7414	0.830227	seq1	-898	-891	-	aaataagg
MA0081.1	MA0081.1.SPIB	4.74151	0.804306	seq1	-95	-89	+	cccggaa
MA0158.1	MA0158.1.HOXA5	4.75062	0.82019	seq1	-771	-764	-	cataattt
MA0158.1	MA0158.1.HOXA5	4.75062	0.82019	seq1	-556	-549	+	ctcacatt
MA0063.3	MA0063.3.NKX2-5	4.76715	0.805155	seq1	16	22	+	cgcttaa
MA0100.4	MA0100.4.MYB	4.7678	0.840562	seq1	-316	-311	+	ccactg
MA0036.3	MA0036.3.GATA2	4.77373	0.801267	seq1	-677	-667	-	tacttttctaa
MA0058.4	MA0058.4.MAX	4.77909	0.856637	seq1	-830	-825	+	cacgtt
MA0143.5	MA0143.5.SOX2	4.78204	0.81461	seq1	113	119	-	accatga
MA0161.1	MA0161.1.NFIC	4.80088	0.835997	seq1	-609	-604	+	ttggga
MA0161.1	MA0161.1.NFIC	4.80088	0.835997	seq1	-412	-407	+	ttggga
MA0081.1	MA0081.1.SPIB	4.81968	0.806977	seq1	-433	-427	+	accgaaa
MA0024.2	MA0024.2.E2F1	4.82603	0.840628	seq1	147	157	-	ctcccgggagc
MA0130.1	MA0130.1.ZNF354C	4.82832	0.821097	seq1	-931	-926	-	atcaac
MA0130.1	MA0130.1.ZNF354C	4.82832	0.821097	seq1	255	260	+	atccgc
MA0080.1	MA0080.1.SPI1	4.83249	0.837247	seq1	-766	-761	+	atgaag
MA0056.1	MA0056.1.MZF1	4.84584	0.806568	seq1	-608	-603	+	tgggaa
MA0056.1	MA0056.1.MZF1	4.84584	0.806568	seq1	-319	-314	-	tgggaa
MA0063.3	MA0063.3.NKX2-5	4.84779	0.807086	seq1	-780	-774	+	tactaaa
MA0154.2	MA0154.2.EBF1	4.8481	0.862915	seq1	-176	-166	+	gccactagagg
MA0105.3	MA0105.3.NFKB1	4.84989	0.819726	seq1	-207	-197	+	tagggtttccg
MA0158.1	MA0158.1.HOXA5	4.85016	0.823695	seq1	189	196	-	ctgtactt
MA0158.1	MA0158.1.HOXA5	4.85018	0.823696	seq1	-523	-516	-	gtctaatg
MA0058.4	MA0058.4.MAX	4.85309	0.85817	seq1	-830	-825	-	aacgtg
MA0048.3	MA0048.3.NHLH1	4.86744	0.804593	seq1	51	59	-	aagagctgc
MA0131.3	MA0131.3.HINFP	4.87179	0.809495	seq1	-227	-220	-	gtgtcccc
MA0036.1	MA0036.1.GATA2	4.87337	0.896773	seq1	-603	-599	-	ggatt
MA0036.1	MA0036.1.GATA2	4.87337	0.896773	seq1	-153	-149	-	ggatt
MA0027.3	MA0027.3.EN1	4.8737	0.868728	seq1	-612	-607	-	caataa
MA0102.3	MA0102.3.CEBPA	4.87453	0.856387	seq1	-997	-987	-	atttcatagtt
MA0003.3	MA0003.3.TFAP2A	4.88277	0.831556	seq1	-199	-189	+	ccgccaaggct
MA0148.2	MA0148.2.FOXA1	4.88925	0.803069	seq1	-784	-774	+	tctttactaaa
MA0136.2	MA0136.2.ELF5	4.90315	0.805259	seq1	-322	-312	-	agtgggaagca
MA0130.1	MA0130.1.ZNF354C	4.91578	0.824925	seq1	-602	-597	+	atccaa
MA0130.1	MA0130.1.ZNF354C	4.91578	0.824925	seq1	-33	-28	-	atccaa
MA0161.1	MA0161.1.NFIC	4.92868	0.840278	seq1	240	245	+	atggct
MA0003.1	MA0003.1.TFAP2A	4.93476	0.821924	seq1	124	132	+	gcctgactg
MA0003.3	MA0003.3.TFAP2A	4.9462	0.832553	seq1	-164	-154	+	cgccgctagcg
MA0148.1	MA0148.1.FOXA1	4.96137	0.802395	seq1	-784	-774	+	tctttactaaa
MA0033.1	MA0033.1.FOXL1	4.96206	0.829913	seq1	-520	-513	+	tagacatc
MA0036.3	MA0036.3.GATA2	4.96761	0.805246	seq1	-851	-841	-	atcttataatt
MA0136.2	MA0136.2.ELF5	4.97168	0.806536	seq1	-267	-257	+	agagggaatta
MA0080.1	MA0080.1.SPI1	4.97744	0.843329	seq1	-551	-546	-	aggaat
MA0036.2	MA0036.2.GATA2	4.98259	0.819528	seq1	-902	-889	+	aactccttatttta
MA0056.1	MA0056.1.MZF1	4.98938	0.813117	seq1	209	214	-	tgcgga
MA0099.4	MA0099.4.FOS::JUN	4.98954	0.80237	seq1	86	94	+	atccgtcac
MA0037.1	MA0037.1.GATA3	4.99008	0.857447	seq1	-28	-23	+	tgagag
MA0024.2	MA0024.2.E2F1	5.00223	0.843279	seq1	148	158	+	ctcccgggaga
MA0056.1	MA0056.1.MZF1	5.00445	0.813805	seq1	-318	-313	-	gtggga
MA0056.1	MA0056.1.MZF1	5.00445	0.813805	seq1	-151	-146	-	gtggga
MA0056.1	MA0056.1.MZF1	5.00445	0.813805	seq1	-21	-16	-	gtggga
MA0084.2	MA0084.2.SRY	5.00736	0.801199	seq1	-850	-844	-	ttataat
MA0100.3	MA0100.3.MYB	5.00746	0.834629	seq1	-651	-642	+	gtcaactcta
MA0017.2	MA0017.2.NR2F1	5.00911	0.807015	seq1	-471	-459	-	tagacgtcatttg
MA0156.2	MA0156.2.FEV	5.01611	0.822497	seq1	-518	-509	-	acctgatgtc
MA0037.1	MA0037.1.GATA3	5.01657	0.858558	seq1	84	89	-	ggataa
MA0160.3	MA0160.3.NR4A2	5.01846	0.800746	seq1	-297	-290	+	aaagagca
MA0160.3	MA0160.3.NR4A2	5.01846	0.800746	seq1	214	221	+	aaagggaa
MA0148.2	MA0148.2.FOXA1	5.02116	0.805332	seq1	-669	-659	-	ttttttcttac
MA0148.2	MA0148.2.FOXA1	5.02485	0.805395	seq1	-894	-884	+	attttactctg
MA0103.4	MA0103.4.ZEB1	5.03549	0.862819	seq1	-513	-508	-	gacctg
MA0036.1	MA0036.1.GATA2	5.04698	0.906852	seq1	-417	-413	+	ggatc
MA0036.1	MA0036.1.GATA2	5.04698	0.906852	seq1	-409	-405	+	ggatc
MA0036.1	MA0036.1.GATA2	5.04698	0.906852	seq1	-391	-387	+	ggatc
MA0036.1	MA0036.1.GATA2	5.04698	0.906852	seq1	254	258	-	ggatc
MA0003.1	MA0003.1.TFAP2A	5.05123	0.825725	seq1	-222	-214	-	gccggtgtg
MA0017.2	MA0017.2.NR2F1	5.05934	0.807766	seq1	-730	-718	+	tcaagatcaagtg
MA0158.2	MA0158.2.HOXA5	5.0631	0.864299	seq1	-525	-518	-	ctaatgat
MA0081.1	MA0081.1.SPIB	5.07425	0.815674	seq1	-979	-973	+	tcaagaa
MA0160.3	MA0160.3.NR4A2	5.07547	0.802022	seq1	-476	-469	+	aaaggcaa
MA0131.3	MA0131.3.HINFP	5.0771	0.813825	seq1	172	179	+	acctcctc
MA0122.2	MA0122.2.NKX3-2	5.08372	0.814514	seq1	-699	-691	-	ccttcttaa
MA0075.3	MA0075.3.PRRX2	5.08411	0.843375	seq1	-772	-765	+	gaaattat
MA0148.1	MA0148.1.FOXA1	5.09201	0.804664	seq1	-894	-884	+	attttactctg
MA0080.1	MA0080.1.SPI1	5.10106	0.848517	seq1	-697	-692	+	aagaag
MA0080.1	MA0080.1.SPI1	5.10106	0.848517	seq1	-684	-679	+	aagaag
MA0080.1	MA0080.1.SPI1	5.10106	0.848517	seq1	-255	-250	-	aagaag
MA0036.1	MA0036.1.GATA2	5.10505	0.910223	seq1	-907	-903	-	tgatg
MA0036.1	MA0036.1.GATA2	5.10505	0.910223	seq1	-526	-522	-	tgatg
MA0036.1	MA0036.1.GATA2	5.10505	0.910223	seq1	-516	-512	-	tgatg
MA0103.3	MA0103.3.ZEB1	5.13002	0.831775	seq1	-20	-10	+	cccacctcacg
MA0037.3	MA0037.3.GATA3	5.1311	0.839189	seq1	-300	-293	+	agaaaaga
MA0081.1	MA0081.1.SPIB	5.13284	0.817675	seq1	13	19	-	agcgcaa
MA0130.1	MA0130.1.ZNF354C	5.13818	0.834659	seq1	-177	-172	+	cgccac
MA0075.3	MA0075.3.PRRX2	5.14536	0.844589	seq1	-263	-256	+	ggaattac
MA0081.1	MA0081.1.SPIB	5.14709	0.818162	seq1	-609	-603	+	ttgggaa
MA0158.2	MA0158.2.HOXA5	5.15067	0.865927	seq1	112	119	-	accatgac
MA0148.1	MA0148.1.FOXA1	5.15788	0.805808	seq1	-669	-659	-	ttttttcttac
MA0047.4	MA0047.4.FOXA2	5.16041	0.817984	seq1	-925	-918	+	tgttcaca
MA0100.4	MA0100.4.MYB	5.16094	0.849694	seq1	-210	-205	-	ctactg
MA0100.4	MA0100.4.MYB	5.16094	0.849694	seq1	180	185	+	ctactg
MA0103.4	MA0103.4.ZEB1	5.16353	0.865466	seq1	-18	-13	+	cacctc
MA0103.4	MA0103.4.ZEB1	5.16353	0.865466	seq1	171	176	+	cacctc
MA0114.2	MA0114.2.HNF4A	5.17503	0.803755	seq1	-303	-289	-	ttgctcttttctcct
MA0131.3	MA0131.3.HINFP	5.17732	0.815939	seq1	-48	-41	+	ggggccgc
MA0099.4	MA0099.4.FOS::JUN	5.18792	0.806305	seq1	108	116	+	ttgggtcat
MA0098.3	MA0098.3.ETS1	5.20396	0.820381	seq1	-518	-509	-	acctgatgtc
MA0158.2	MA0158.2.HOXA5	5.20841	0.867	seq1	-263	-256	+	ggaattac
MA0090.2	MA0090.2.TEAD1	5.21158	0.829502	seq1	-904	-895	+	caaactcctt
MA0081.1	MA0081.1.SPIB	5.21191	0.820377	seq1	-303	-297	+	aggagaa
MA0037.2	MA0037.2.GATA3	5.22756	0.851254	seq1	-666	-659	+	agaaaaaa
MA0037.2	MA0037.2.GATA3	5.22756	0.851254	seq1	-622	-615	+	agaaaaaa
MA0154.2	MA0154.2.EBF1	5.22896	0.867247	seq1	-334	-324	+	agctcctgagt
MA0032.2	MA0032.2.FOXC1	5.23045	0.832005	seq1	-860	-850	+	taaaaaaagaa
MA0033.1	MA0033.1.FOXL1	5.23142	0.842121	seq1	-657	-650	-	acggcata
MA0033.1	MA0033.1.FOXL1	5.23142	0.842121	seq1	-573	-566	+	aaagaata
MA0056.1	MA0056.1.MZF1	5.26193	0.825553	seq1	-213	-208	-	ctggga
MA0056.1	MA0056.1.MZF1	5.26193	0.825553	seq1	-75	-70	+	ctggga
MA0122.2	MA0122.2.NKX3-2	5.26244	0.818256	seq1	14	22	+	tgcgcttaa
MA0081.1	MA0081.1.SPIB	5.27101	0.822396	seq1	-492	-486	-	aatggaa
MA0037.2	MA0037.2.GATA3	5.28073	0.852091	seq1	-898	-891	-	aaataagg
MA0037.1	MA0037.1.GATA3	5.28573	0.86985	seq1	-89	-84	+	agagag
MA0100.4	MA0100.4.MYB	5.28995	0.85269	seq1	-915	-910	-	taactg
MA0100.3	MA0100.3.MYB	5.29385	0.840726	seq1	-917	-908	-	tgtaactgat
MA0148.2	MA0148.2.FOXA1	5.29673	0.810059	seq1	-735	-725	-	tcttgacactt
MA0136.2	MA0136.2.ELF5	5.30184	0.81269	seq1	139	149	+	aagaggacgct
MA0148.1	MA0148.1.FOXA1	5.30202	0.808312	seq1	-735	-725	-	tcttgacactt
MA0080.1	MA0080.1.SPI1	5.30769	0.857189	seq1	-774	-769	+	aggaaa
MA0080.1	MA0080.1.SPI1	5.30769	0.857189	seq1	-740	-735	+	aggaaa
MA0080.1	MA0080.1.SPI1	5.30769	0.857189	seq1	-584	-579	+	aggaaa
MA0080.1	MA0080.1.SPI1	5.30769	0.857189	seq1	-68	-63	+	aggaaa
MA0158.1	MA0158.1.HOXA5	5.30879	0.839848	seq1	-449	-442	+	aactagtt
MA0158.1	MA0158.1.HOXA5	5.30879	0.839848	seq1	-449	-442	-	aactagtt
MA0003.3	MA0003.3.TFAP2A	5.31422	0.838338	seq1	-53	-43	-	ggccccggggc
MA0048.3	MA0048.3.NHLH1	5.31476	0.81248	seq1	-139	-131	+	ccccgctgc
MA0095.1	MA0095.1.YY1	5.31509	0.843304	seq1	-528	-523	+	gtcatc
MA0114.2	MA0114.2.HNF4A	5.31823	0.805662	seq1	-735	-721	-	ttgatcttgacactt
MA0056.1	MA0056.1.MZF1	5.32228	0.828306	seq1	-70	-65	+	agagga
MA0056.1	MA0056.1.MZF1	5.32228	0.828306	seq1	140	145	+	agagga
MA0033.1	MA0033.1.FOXL1	5.32593	0.846404	seq1	-826	-819	+	ttcagata
MA0027.2	MA0027.2.EN1	5.32642	0.857319	seq1	-772	-765	-	ataatttc
MA0148.1	MA0148.1.FOXA1	5.32709	0.808747	seq1	-604	-594	-	tatttggattt
MA0148.2	MA0148.2.FOXA1	5.33074	0.810642	seq1	-604	-594	-	tatttggattt
MA0144.3	MA0144.3.STAT3	5.33719	0.871341	seq1	-611	-603	+	tattgggaa
MA0046.3	MA0046.3.HNF1A	5.34481	0.807095	seq1	-931	-919	-	gtgaacaatcaac
MA0032.1	MA0032.1.FOXC1	5.34874	0.881253	seq1	-911	-904	-	gatgtgta
MA0032.2	MA0032.2.FOXC1	5.352	0.83383	seq1	-531	-521	+	agtgtcatcat
MA0143.4	MA0143.4.SOX2	5.355	0.804187	seq1	235	245	+	cgaaaatggct
MA0162.2	MA0162.2.EGR1	5.36551	0.83764	seq1	-9	5	-	gccccgcctcgggc
MA0033.1	MA0033.1.FOXL1	5.36933	0.848371	seq1	-601	-594	+	tccaaata
MA0080.1	MA0080.1.SPI1	5.37218	0.859896	seq1	-264	-259	+	gggaat
MA0160.3	MA0160.3.NR4A2	5.37703	0.80877	seq1	-259	-252	-	gaaggtaa
MA0103.3	MA0103.3.ZEB1	5.37815	0.836352	seq1	169	179	+	accacctcctc
MA0060.4	MA0060.4.NFYA	5.38657	0.816287	seq1	-930	-923	-	acaatcaa
MA0160.3	MA0160.3.NR4A2	5.396	0.809194	seq1	-477	-470	+	aaaaggca
MA0032.1	MA0032.1.FOXC1	5.40121	0.884188	seq1	-636	-629	+	tacaagta
MA0158.1	MA0158.1.HOXA5	5.40624	0.84328	seq1	235	242	+	cgaaaatg
MA0100.3	MA0100.3.MYB	5.41652	0.843338	seq1	-725	-716	+	atcaagtgtc
MA0003.3	MA0003.3.TFAP2A	5.42576	0.840091	seq1	-53	-43	+	gccccggggcc
MA0148.2	MA0148.2.FOXA1	5.44823	0.812658	seq1	-532	-522	-	tgatgacactg
MA0046.2	MA0046.2.HNF1A	5.44841	0.802556	seq1	-932	-918	-	tgtgaacaatcaact
MA0148.1	MA0148.1.FOXA1	5.45163	0.81091	seq1	-532	-522	-	tgatgacactg
MA0160.3	MA0160.3.NR4A2	5.45301	0.81047	seq1	-180	-173	+	aaacgcca
MA0154.2	MA0154.2.EBF1	5.45432	0.86981	seq1	-349	-339	+	atctcctaagg
MA0075.4	MA0075.4.PRRX2	5.45486	0.857007	seq1	-772	-766	+	gaaatta
MA0037.1	MA0037.1.GATA3	5.4572	0.877044	seq1	-703	-698	+	agattt
MA0033.1	MA0033.1.FOXL1	5.45773	0.852378	seq1	-767	-760	-	tcttcata
MA0099.4	MA0099.4.FOS::JUN	5.46363	0.811773	seq1	-913	-905	-	atgtgtaac
MA0017.2	MA0017.2.NR2F1	5.48138	0.814076	seq1	-723	-711	+	caagtgtcaagga
MA0043.3	MA0043.3.HLF	5.48601	0.812874	seq1	-915	-902	-	ttgatgtgtaactg
MA0084.2	MA0084.2.SRY	5.48678	0.81876	seq1	-237	-231	-	taacatt
MA0003.1	MA0003.1.TFAP2A	5.49641	0.840252	seq1	-654	-646	+	gccgtcaac
MA0003.1	MA0003.1.TFAP2A	5.49744	0.840286	seq1	-279	-271	-	gccccccga
MA0032.1	MA0032.1.FOXC1	5.50075	0.889755	seq1	181	188	-	gaacagta
MA0033.1	MA0033.1.FOXL1	5.53044	0.855673	seq1	-571	-564	+	agaatata
MA0032.1	MA0032.1.FOXC1	5.53049	0.891419	seq1	-696	-689	+	agaaggta
MA0032.1	MA0032.1.FOXC1	5.53049	0.891419	seq1	-258	-251	-	agaaggta
MA0076.3	MA0076.3.ELK4	5.54151	0.83641	seq1	-360	-352	+	gtcttcctc
MA0033.1	MA0033.1.FOXL1	5.5417	0.856183	seq1	-994	-987	-	atttcata
MA0075.4	MA0075.4.PRRX2	5.54258	0.858777	seq1	-263	-257	+	ggaatta
MA0080.2	MA0080.2.SPI1	5.54694	0.800216	seq1	-697	-691	+	aagaagg
MA0080.2	MA0080.2.SPI1	5.54694	0.800216	seq1	-684	-678	+	aagaagg
MA0080.2	MA0080.2.SPI1	5.54694	0.800216	seq1	-256	-250	-	aagaagg
MA0017.3	MA0017.3.NR2F1	5.55357	0.825238	seq1	-471	-460	-	agacgtcatttg
MA0036.1	MA0036.1.GATA2	5.55889	0.936572	seq1	-967	-963	+	agatg
MA0036.1	MA0036.1.GATA2	5.55889	0.936572	seq1	-844	-840	+	agatg
MA0036.1	MA0036.1.GATA2	5.55889	0.936572	seq1	-350	-346	-	agatg
MA0035.4	MA0035.4.GATA1	5.56173	0.802391	seq1	-302	-292	-	ctcttttctcc
MA0160.3	MA0160.3.NR4A2	5.57038	0.813096	seq1	-470	-463	+	aaatgacg
MA0148.5	MA0148.5.FOXA1	5.57252	0.803173	seq1	-912	-905	+	ttacacat
MA0098.1	MA0098.1.ETS1	5.57378	0.897441	seq1	-418	-413	-	gatcct
MA0100.3	MA0100.3.MYB	5.5738	0.846687	seq1	178	187	+	tcctactgtt
MA0033.1	MA0033.1.FOXL1	5.57384	0.85764	seq1	-895	-888	-	gtaaaata
MA0027.2	MA0027.2.EN1	5.58045	0.862839	seq1	-772	-765	+	gaaattat
MA0017.3	MA0017.3.NR2F1	5.58937	0.825786	seq1	-729	-718	+	caagatcaagtg
MA0036.4	MA0036.4.GATA2	5.59335	0.837657	seq1	-675	-669	-	cttttct
MA0036.4	MA0036.4.GATA2	5.59335	0.837657	seq1	-300	-294	-	cttttct
MA0036.4	MA0036.4.GATA2	5.59335	0.837657	seq1	221	227	-	cttttct
MA0037.1	MA0037.1.GATA3	5.61231	0.88355	seq1	-967	-962	+	agatgg
MA0037.1	MA0037.1.GATA3	5.61231	0.88355	seq1	-351	-346	-	agatgg
MA0080.1	MA0080.1.SPI1	5.62772	0.87062	seq1	-744	-739	+	cagaag
MA0099.2	MA0099.2.FOS::JUN	5.63074	0.816279	seq1	-891	-885	+	ttactct
MA0080.2	MA0080.2.SPI1	5.63521	0.803157	seq1	-264	-258	+	gggaatt
MA0099.2	MA0099.2.FOS::JUN	5.6358	0.816463	seq1	-841	-835	+	tgaatta
MA0056.1	MA0056.1.MZF1	5.63592	0.842617	seq1	-356	-351	-	ggagga
MA0056.1	MA0056.1.MZF1	5.63592	0.842617	seq1	-277	-272	+	gggggg
MA0056.1	MA0056.1.MZF1	5.63592	0.842617	seq1	-116	-111	-	ggagga
MA0056.1	MA0056.1.MZF1	5.63592	0.842617	seq1	175	180	-	ggagga
MA0081.1	MA0081.1.SPIB	5.6403	0.835012	seq1	-267	-261	+	agaggga
MA0003.1	MA0003.1.TFAP2A	5.64202	0.845004	seq1	-105	-97	-	gcccgtgtg
MA0090.2	MA0090.2.TEAD1	5.64523	0.838437	seq1	-573	-564	-	tatattcttt
MA0158.1	MA0158.1.HOXA5	5.6601	0.852221	seq1	-702	-695	-	cttaaatc
MA0081.1	MA0081.1.SPIB	5.66959	0.836013	seq1	-844	-838	+	agatgaa
MA0081.1	MA0081.1.SPIB	5.66959	0.836013	seq1	-295	-289	+	agagcaa
MA0081.1	MA0081.1.SPIB	5.66959	0.836013	seq1	140	146	+	agaggac
MA0081.1	MA0081.1.SPIB	5.66959	0.836013	seq1	156	162	+	agacgaa
MA0081.1	MA0081.1.SPIB	5.66959	0.836013	seq1	232	238	+	agacgaa
MA0036.4	MA0036.4.GATA2	5.67168	0.839391	seq1	83	89	+	tttatcc
MA0028.1	MA0028.1.ELK1	5.68138	0.801046	seq1	207	216	+	ggtccgcaaa
MA0017.3	MA0017.3.NR2F1	5.68997	0.827328	seq1	108	119	+	ttgggtcatggt
MA0156.2	MA0156.2.FEV	5.70186	0.833988	seq1	-70	-61	+	agaggaaacg
MA0093.1	MA0093.1.USF1	5.70241	0.800801	seq1	-831	-825	-	aacgtgt
MA0093.1	MA0093.1.USF1	5.70241	0.800801	seq1	-104	-98	-	cccgtgt
MA0080.1	MA0080.1.SPI1	5.70244	0.873755	seq1	-607	-602	+	gggaaa
MA0003.1	MA0003.1.TFAP2A	5.70264	0.846982	seq1	-140	-132	+	gccccgctg
MA0003.3	MA0003.3.TFAP2A	5.70527	0.844485	seq1	-46	-36	-	aggccgcggcc
MA0081.1	MA0081.1.SPIB	5.70675	0.837283	seq1	-201	-195	-	ggcggaa
MA0148.1	MA0148.1.FOXA1	5.71515	0.815487	seq1	81	91	+	tgtttatccgt
MA0099.2	MA0099.2.FOS::JUN	5.72348	0.819664	seq1	-734	-728	-	tgacact
MA0099.2	MA0099.2.FOS::JUN	5.72348	0.819664	seq1	-721	-715	-	tgacact
MA0099.2	MA0099.2.FOS::JUN	5.72348	0.819664	seq1	-531	-525	-	tgacact
MA0122.2	MA0122.2.NKX3-2	5.72863	0.828015	seq1	-539	-531	-	tgctcttat
MA0098.1	MA0098.1.ETS1	5.73808	0.90502	seq1	-392	-387	-	gatccg
MA0098.1	MA0098.1.ETS1	5.73808	0.90502	seq1	254	259	+	gatccg
MA0024.2	MA0024.2.E2F1	5.73994	0.854378	seq1	-203	-193	-	ttggcggaaac
MA0143.5	MA0143.5.SOX2	5.74128	0.837197	seq1	-996	-990	+	actatga
MA0148.2	MA0148.2.FOXA1	5.742	0.817697	seq1	81	91	+	tgtttatccgt
MA0093.1	MA0093.1.USF1	5.74915	0.802409	seq1	-285	-279	+	cacttgt
MA0028.1	MA0028.1.ELK1	5.75032	0.803337	seq1	-778	-769	+	ctaaaggaaa
MA0136.2	MA0136.2.ELF5	5.75088	0.821061	seq1	-360	-350	-	gggaggaagac
MA0084.1	MA0084.1.SRY	5.76359	0.802527	seq1	-67	-59	+	ggaaacgat
MA0003.3	MA0003.3.TFAP2A	5.76616	0.845442	seq1	146	156	+	cgctcccggga
MA0033.2	MA0033.2.FOXL1	5.77167	0.881069	seq1	-821	-815	+	ataagca
MA0080.2	MA0080.2.SPI1	5.7739	0.807778	seq1	-93	-87	+	cggaaga
MA0027.2	MA0027.2.EN1	5.77576	0.867083	seq1	-525	-518	+	atcattag
MA0027.3	MA0027.3.EN1	5.77688	0.889943	seq1	-524	-519	+	tcatta
MA0098.1	MA0098.1.ETS1	5.77712	0.906821	seq1	-607	-602	-	tttccc
MA0098.1	MA0098.1.ETS1	5.77712	0.906821	seq1	-320	-315	+	cttccc
MA0098.1	MA0098.1.ETS1	5.77712	0.906821	seq1	217	222	-	cttccc
MA0003.1	MA0003.1.TFAP2A	5.77754	0.849426	seq1	28	36	-	gcccggctc
MA0080.4	MA0080.4.SPI1	5.7833	0.808604	seq1	-299	-286	+	gaaaagagcaaggt
MA0036.2	MA0036.2.GATA2	5.79068	0.830545	seq1	78	91	+	tggtgtttatccgt
MA0048.2	MA0048.2.NHLH1	5.796	0.813544	seq1	50	59	-	aagagctgcg
MA0093.1	MA0093.1.USF1	5.79746	0.804071	seq1	-723	-717	+	caagtgt
MA0075.4	MA0075.4.PRRX2	5.80052	0.863981	seq1	-841	-835	+	tgaatta
MA0036.2	MA0036.2.GATA2	5.80131	0.83069	seq1	-302	-289	-	ttgctcttttctcc
MA0099.2	MA0099.2.FOS::JUN	5.81062	0.822845	seq1	87	93	-	tgacgga
MA0090.2	MA0090.2.TEAD1	5.81076	0.841848	seq1	-775	-766	-	taatttcctt
MA0032.1	MA0032.1.FOXC1	5.81625	0.907404	seq1	186	193	+	ttcaagta
MA0084.1	MA0084.1.SRY	5.83348	0.804867	seq1	-857	-849	+	aaaaagaat
MA0080.1	MA0080.1.SPI1	5.83436	0.879291	seq1	-202	-197	-	cggaaa
MA0028.1	MA0028.1.ELK1	5.83443	0.806132	seq1	231	240	+	aagacgaaaa
MA0056.1	MA0056.1.MZF1	5.83759	0.851818	seq1	-609	-604	+	ttggga
MA0056.1	MA0056.1.MZF1	5.83759	0.851818	seq1	-412	-407	+	ttggga
MA0160.3	MA0160.3.NR4A2	5.83882	0.819103	seq1	-953	-946	+	aaaggtag
MA0014.4	MA0014.4.PAX5	5.8425	0.800878	seq1	-399	-392	-	gggagacc
MA0033.2	MA0033.2.FOXL1	5.85452	0.882586	seq1	-988	-982	+	ataaacc
MA0084.1	MA0084.1.SRY	5.8567	0.805644	seq1	182	190	-	ttgaacagt
MA0161.1	MA0161.1.NFIC	5.85867	0.871426	seq1	-957	-952	-	ttggac
MA0090.2	MA0090.2.TEAD1	5.88208	0.843317	seq1	-685	-676	-	aaccttctta
MA0079.5	MA0079.5.SP1	5.88307	0.821133	seq1	-136	-128	-	ggggcagcg
MA0079.5	MA0079.5.SP1	5.88307	0.821133	seq1	-48	-40	+	ggggccgcg
MA0027.2	MA0027.2.EN1	5.88475	0.869451	seq1	-525	-518	-	ctaatgat
MA0093.2	MA0093.2.USF1	5.8888	0.85051	seq1	-543	-533	-	ctcttatgacc
MA0056.1	MA0056.1.MZF1	5.8934	0.854364	seq1	-278	-273	+	cggggg
MA0024.2	MA0024.2.E2F1	5.89387	0.856693	seq1	-101	-91	+	cgggcgcccgg
MA0098.1	MA0098.1.ETS1	5.89604	0.912306	seq1	-32	-27	-	catcca
MA0028.1	MA0028.1.ELK1	5.89852	0.808262	seq1	148	157	+	ctcccgggag
MA0028.1	MA0028.1.ELK1	5.89852	0.808262	seq1	148	157	-	ctcccgggag
MA0068.2	MA0068.2.PAX4	5.90253	0.809841	seq1	245	252	-	cgaattta
MA0032.1	MA0032.1.FOXC1	5.91578	0.912972	seq1	-213	-206	+	tcccagta
MA0056.3	MA0056.3.MZF1	5.92405	0.807629	seq1	-265	-258	-	aattccct
MA0103.2	MA0103.2.ZEB1	5.92788	0.846049	seq1	-223	-215	+	acacaccgg
MA0156.4	MA0156.4.FEV	5.93018	0.83884	seq1	-95	-87	+	cccggaaga
MA0098.4	MA0098.4.ETS1	5.93451	0.840384	seq1	-517	-509	-	acctgatgt
MA0035.4	MA0035.4.GATA1	5.93767	0.810494	seq1	219	229	-	tgcttttcttc
MA0014.4	MA0014.4.PAX5	5.95111	0.803442	seq1	-144	-137	+	gcgcgccc
MA0028.1	MA0028.1.ELK1	5.95992	0.810303	seq1	213	222	+	caaagggaag
MA0152.1	MA0152.1.NFATC2	5.96026	0.800856	seq1	-893	-887	+	ttttact
MA0084.2	MA0084.2.SRY	5.96438	0.836255	seq1	-998	-992	+	aaactat
MA0084.2	MA0084.2.SRY	5.96438	0.836255	seq1	-65	-59	+	aaacgat
MA0098.1	MA0098.1.ETS1	5.97749	0.916063	seq1	-551	-546	+	attcct
MA0098.1	MA0098.1.ETS1	5.97749	0.916063	seq1	103	108	+	gttcct
MA0098.1	MA0098.1.ETS1	5.97749	0.916063	seq1	165	170	-	gttcct
MA0036.1	MA0036.1.GATA2	5.9783	0.960921	seq1	-31	-27	+	ggatg
MA0032.1	MA0032.1.FOXC1	5.98617	0.916909	seq1	-674	-667	+	gaaaagta
MA0036.3	MA0036.3.GATA2	6.01342	0.826709	seq1	219	229	-	tgcttttcttc
MA0136.2	MA0136.2.ELF5	6.0143	0.825971	seq1	-71	-61	+	gagaggaaacg
MA0152.1	MA0152.1.NFATC2	6.01624	0.802921	seq1	-303	-297	-	ttctcct
MA0157.2	MA0157.2.FOXO3	6.02771	0.828588	seq1	80	87	-	ataaacac
MA0039.5	MA0039.5.KLF4	6.02884	0.812779	seq1	-21	-14	+	tcccacct
MA0081.1	MA0081.1.SPIB	6.03949	0.84865	seq1	-765	-759	+	tgaagaa
MA0103.4	MA0103.4.ZEB1	6.04306	0.883651	seq1	-220	-215	+	caccgg
MA0032.2	MA0032.2.FOXC1	6.05623	0.844401	seq1	-603	-593	+	aatccaaataa
MA0028.1	MA0028.1.ELK1	6.05849	0.813578	seq1	-115	-106	-	aacccggagg
MA0036.3	MA0036.3.GATA2	6.06292	0.827725	seq1	-302	-292	-	ctcttttctcc
MA0084.2	MA0084.2.SRY	6.06629	0.839988	seq1	-855	-849	+	aaagaat
MA0084.2	MA0084.2.SRY	6.06629	0.839988	seq1	-663	-657	+	aaaaaat
MA0084.2	MA0084.2.SRY	6.06629	0.839988	seq1	-573	-567	+	aaagaat
MA0079.5	MA0079.5.SP1	6.06634	0.824318	seq1	-47	-39	+	gggccgcgg
MA0043.2	MA0043.2.HLF	6.0703	0.845593	seq1	-914	-903	+	agttacacatca
MA0090.2	MA0090.2.TEAD1	6.07217	0.847234	seq1	-155	-146	+	cgaatcccac
MA0084.2	MA0084.2.SRY	6.1071	0.841482	seq1	-990	-984	+	aaataaa
MA0003.3	MA0003.3.TFAP2A	6.11164	0.850873	seq1	-54	-44	-	gccccggggcg
MA0079.1	MA0079.1.SP1	6.11476	0.800155	seq1	-221	-212	-	gagccggtgt
MA0077.1	MA0077.1.SOX9	6.11988	0.802686	seq1	-548	-540	+	cctttggtc
MA0132.2	MA0132.2.PDX1	6.13794	0.887284	seq1	-772	-765	+	gaaattat
MA0056.3	MA0056.3.MZF1	6.14052	0.812515	seq1	-412	-405	-	gatcccaa
MA0024.2	MA0024.2.E2F1	6.14538	0.860477	seq1	-275	-265	+	ggggctgcaga
MA0027.3	MA0027.3.EN1	6.14685	0.898633	seq1	-771	-766	-	taattt
MA0003.3	MA0003.3.TFAP2A	6.15045	0.851483	seq1	-347	-337	+	ctcctaaggcc
MA0158.1	MA0158.1.HOXA5	6.17265	0.870272	seq1	-461	-454	+	ctataatt
MA0032.1	MA0032.1.FOXC1	6.17882	0.927685	seq1	-890	-883	-	tcagagta
MA0027.3	MA0027.3.EN1	6.18475	0.899523	seq1	-36	-31	-	caatga
MA0099.2	MA0099.2.FOS::JUN	6.20147	0.837111	seq1	163	169	-	ttcctca
MA0160.2	MA0160.2.NR4A2	6.20531	0.807639	seq1	-737	-728	+	aaaagtgtca
MA0063.3	MA0063.3.NKX2-5	6.20702	0.839638	seq1	-873	-867	+	cacttga
MA0063.3	MA0063.3.NKX2-5	6.20702	0.839638	seq1	-724	-718	-	cacttga
MA0258.2	MA0258.2.ESR2	6.21084	0.811818	seq1	-226	-212	+	gggacacaccggctc
MA0063.2	MA0063.2.NKX2-5	6.22098	0.823946	seq1	-726	-716	-	gacacttgatc
MA0037.1	MA0037.1.GATA3	6.22367	0.909198	seq1	-710	-705	+	agatta
MA0037.1	MA0037.1.GATA3	6.22367	0.909198	seq1	-615	-610	+	agatta
MA0095.1	MA0095.1.YY1	6.22486	0.889769	seq1	-491	-486	+	tccatt
MA0033.1	MA0033.1.FOXL1	6.23106	0.887427	seq1	-993	-986	+	atgaaata
MA0036.1	MA0036.1.GATA2	6.23202	0.975651	seq1	-823	-819	+	agata
MA0077.2	MA0077.2.SOX9	6.23479	0.814716	seq1	-239	-232	+	caaatgtt
MA0032.1	MA0032.1.FOXC1	6.23771	0.930979	seq1	-232	-225	-	ccccagta
MA0075.3	MA0075.3.PRRX2	6.24265	0.866341	seq1	-841	-834	+	tgaattaa
MA0081.1	MA0081.1.SPIB	6.2435	0.85562	seq1	-357	-351	-	ggaggaa
MA0140.2	MA0140.2.GATA1::TAL1	6.24715	0.802535	seq1	-352	-335	+	cccatctcctaaggccag
MA0033.2	MA0033.2.FOXL1	6.26048	0.89002	seq1	-925	-919	-	gtgaaca
MA0032.1	MA0032.1.FOXC1	6.26746	0.932643	seq1	-762	-755	+	agaatgta
MA0035.5	MA0035.5.GATA1	6.27333	0.846234	seq1	-897	-891	+	cttattt
MA0156.2	MA0156.2.FEV	6.28683	0.84379	seq1	-204	-195	-	ggcggaaacc
MA0158.1	MA0158.1.HOXA5	6.28686	0.874295	seq1	-774	-767	+	aggaaatt
MA0158.1	MA0158.1.HOXA5	6.28686	0.874295	seq1	-584	-577	+	aggaaatt
MA0080.2	MA0080.2.SPI1	6.29282	0.825069	seq1	-740	-734	+	aggaaaa
MA0080.2	MA0080.2.SPI1	6.29282	0.825069	seq1	102	108	-	aggaacc
MA0080.2	MA0080.2.SPI1	6.29282	0.825069	seq1	165	171	+	aggaacc
MA0014.2	MA0014.2.PAX5	6.29464	0.8011	seq1	-681	-663	+	aaggttagaaaagtaagaa
MA0018.2	MA0018.2.CREB1	6.29552	0.806893	seq1	-41	-34	-	tgaggccg
MA0036.2	MA0036.2.GATA2	6.30555	0.837565	seq1	-712	-699	-	aatctctaatcttc
MA0036.3	MA0036.3.GATA2	6.3084	0.832763	seq1	81	91	+	tgtttatccgt
MA0079.5	MA0079.5.SP1	6.31717	0.828676	seq1	-144	-136	-	ggggcgcgc
MA0060.4	MA0060.4.NFYA	6.31767	0.835346	seq1	73	80	-	ccagtcgg
MA0081.1	MA0081.1.SPIB	6.32167	0.858291	seq1	-891	-885	-	agagtaa
MA0014.4	MA0014.4.PAX5	6.32266	0.812211	seq1	-225	-218	-	gtgtgtcc
MA0048.3	MA0048.3.NHLH1	6.32493	0.830291	seq1	50	58	+	cgcagctct
MA0148.5	MA0148.5.FOXA1	6.32729	0.819709	seq1	-926	-919	-	gtgaacaa
MA0156.1	MA0156.1.FEV	6.32888	0.800054	seq1	-741	-734	+	aaggaaaa
MA0156.1	MA0156.1.FEV	6.32888	0.800054	seq1	-260	-253	-	aaggtaat
MA0158.1	MA0158.1.HOXA5	6.33935	0.876143	seq1	-540	-533	-	ctcttatg
MA0158.1	MA0158.1.HOXA5	6.33935	0.876143	seq1	-174	-167	-	ctctagtg
MA0035.5	MA0035.5.GATA1	6.34354	0.847928	seq1	-675	-669	-	cttttct
MA0035.5	MA0035.5.GATA1	6.34354	0.847928	seq1	-300	-294	-	cttttct
MA0035.5	MA0035.5.GATA1	6.34354	0.847928	seq1	221	227	-	cttttct
MA0079.1	MA0079.1.SP1	6.34769	0.808281	seq1	110	119	+	gggtcatggt
MA0018.2	MA0018.2.CREB1	6.3593	0.809229	seq1	-519	-512	-	tgatgtct
MA0039.5	MA0039.5.KLF4	6.36003	0.820059	seq1	-73	-66	-	cctctccc
MA0039.4	MA0039.4.KLF4	6.36297	0.801862	seq1	-23	-12	+	ggtcccacctca
MA0032.2	MA0032.2.FOXC1	6.36365	0.849016	seq1	-668	-658	+	taagaaaaaaa
MA0136.2	MA0136.2.ELF5	6.38398	0.832862	seq1	162	172	+	atgaggaacca
MA0090.2	MA0090.2.TEAD1	6.39136	0.85381	seq1	-698	-689	-	taccttctta
MA0157.1	MA0157.1.FOXO3	6.3931	0.806882	seq1	-862	-855	+	tctaaaaa
MA0157.1	MA0157.1.FOXO3	6.3931	0.806882	seq1	-645	-638	+	tctaaaaa
MA0084.1	MA0084.1.SRY	6.39368	0.823622	seq1	-575	-567	+	taaaagaat
MA0095.1	MA0095.1.YY1	6.39962	0.898695	seq1	-966	-961	-	cccatc
MA0095.1	MA0095.1.YY1	6.39962	0.898695	seq1	-352	-347	+	cccatc
MA0084.1	MA0084.1.SRY	6.40516	0.824007	seq1	-488	-480	-	actcacaat
MA0157.1	MA0157.1.FOXO3	6.40607	0.807318	seq1	-226	-219	+	gggacaca
MA0161.1	MA0161.1.NFIC	6.40973	0.889883	seq1	-602	-597	-	ttggat
MA0161.1	MA0161.1.NFIC	6.40973	0.889883	seq1	-33	-28	+	ttggat
MA0027.3	MA0027.3.EN1	6.41665	0.90497	seq1	-524	-519	-	taatga
MA0152.1	MA0152.1.NFATC2	6.42094	0.817847	seq1	217	223	-	tcttccc
MA0114.2	MA0114.2.HNF4A	6.42758	0.820428	seq1	-728	-714	-	ttgacacttgatctt
MA0068.2	MA0068.2.PAX4	6.43183	0.824531	seq1	-263	-256	-	gtaattcc
MA0099.4	MA0099.4.FOS::JUN	6.43824	0.831103	seq1	-522	-514	+	attagacat
MA0160.1	MA0160.1.NR4A2	6.44476	0.817504	seq1	-25	-18	+	gaggtccc
MA0093.1	MA0093.1.USF1	6.45226	0.826604	seq1	-873	-867	+	cacttga
MA0093.1	MA0093.1.USF1	6.45226	0.826604	seq1	-724	-718	-	cacttga
MA0148.4	MA0148.4.FOXA1	6.45994	0.802669	seq1	78	89	-	ggataaacacca
MA0099.3	MA0099.3.FOS::JUN	6.4669	0.823159	seq1	161	170	-	gttcctcatt
MA0056.1	MA0056.1.MZF1	6.46905	0.88063	seq1	-229	-224	+	tggggg
MA0056.1	MA0056.1.MZF1	6.46905	0.88063	seq1	-131	-126	-	tggggg
MA0056.1	MA0056.1.MZF1	6.46905	0.88063	seq1	163	168	+	tgagga
MA0003.1	MA0003.1.TFAP2A	6.47388	0.872149	seq1	-346	-338	-	gccttagga
MA0032.2	MA0032.2.FOXC1	6.4926	0.850952	seq1	-665	-655	+	gaaaaaaatat
MA0081.1	MA0081.1.SPIB	6.4934	0.864158	seq1	215	221	+	aagggaa
MA0080.2	MA0080.2.SPI1	6.49578	0.831831	seq1	217	223	+	gggaaga
MA0093.1	MA0093.1.USF1	6.50057	0.828267	seq1	-286	-280	-	caagtga
MA0028.1	MA0028.1.ELK1	6.50972	0.828573	seq1	85	94	-	gtgacggata
MA0028.1	MA0028.1.ELK1	6.51247	0.828665	seq1	-744	-735	+	cagaaggaaa
MA0090.2	MA0090.2.TEAD1	6.5125	0.856306	seq1	-594	-585	+	aacctacctt
MA0102.5	MA0102.5.CEBPA	6.5138	0.810785	seq1	-996	-987	-	atttcatagt
MA0102.3	MA0102.3.CEBPA	6.52807	0.876196	seq1	-588	-578	-	atttcctaagg
MA0143.4	MA0143.4.SOX2	6.53121	0.829505	seq1	34	44	-	gaacattggcc
MA0056.2	MA0056.2.MZF1	6.53156	0.801275	seq1	-268	-256	-	gtaattccctctg
MA0079.1	MA0079.1.SP1	6.53246	0.814726	seq1	-279	-270	+	tcggggggct
MA0144.2	MA0144.2.STAT3	6.55117	0.876919	seq1	-612	-602	+	ttattgggaaa
MA0076.3	MA0076.3.ELK4	6.55381	0.853221	seq1	146	154	+	cgctcccgg
MA0124.1	MA0124.1.NKX3-1	6.55528	0.81939	seq1	-781	-775	+	ttactaa
MA0124.1	MA0124.1.NKX3-1	6.55528	0.81939	seq1	188	194	-	gtacttg
MA0156.1	MA0156.1.FEV	6.5609	0.808168	seq1	-94	-87	+	ccggaaga
MA0161.2	MA0161.2.NFIC	6.56339	0.81893	seq1	-415	-405	+	atcttgggatc
MA0058.1	MA0058.1.MAX	6.56373	0.800793	seq1	-288	-279	+	ggtcacttgt
MA0161.3	MA0161.3.NFIC	6.57418	0.838619	seq1	-413	-407	+	cttggga
MA0037.2	MA0037.2.GATA3	6.5876	0.872654	seq1	-710	-703	+	agattaga
MA0037.2	MA0037.2.GATA3	6.5876	0.872654	seq1	-300	-293	+	agaaaaga
MA0003.1	MA0003.1.TFAP2A	6.62036	0.876929	seq1	-198	-190	-	gccttggcg
MA0101.1	MA0101.1.REL	6.62234	0.805579	seq1	-607	-598	-	tggatttccc
MA0014.4	MA0014.4.PAX5	6.63142	0.819498	seq1	124	131	+	gcctgact
MA0035.5	MA0035.5.GATA1	6.64436	0.855186	seq1	-866	-860	+	ctagtct
MA0099.4	MA0099.4.FOS::JUN	6.6464	0.835231	seq1	-766	-758	-	attcttcat
MA0143.5	MA0143.5.SOX2	6.64873	0.858564	seq1	36	42	-	acattgg
MA0017.2	MA0017.2.NR2F1	6.64882	0.831529	seq1	107	119	+	cttgggtcatggt
MA0036.1	MA0036.1.GATA2	6.65143	1	seq1	85	89	-	ggata
MA0003.2	MA0003.2.TFAP2A	6.66024	0.807573	seq1	-348	-334	-	tctggccttaggaga
MA0148.4	MA0148.4.FOXA1	6.66086	0.806582	seq1	-928	-917	-	ttgtgaacaatc
MA0161.1	MA0161.1.NFIC	6.66786	0.898529	seq1	-340	-335	-	ctggcc
MA0160.2	MA0160.2.NR4A2	6.67284	0.817866	seq1	-479	-470	+	ttaaaaggca
MA0084.1	MA0084.1.SRY	6.67407	0.83301	seq1	-665	-657	+	gaaaaaaat
MA0042.2	MA0042.2.FOXI1	6.6771	0.874955	seq1	-925	-919	-	gtgaaca
MA0033.1	MA0033.1.FOXL1	6.68091	0.907815	seq1	-663	-656	+	aaaaaata
MA0100.4	MA0100.4.MYB	6.7011	0.885467	seq1	74	79	+	cgactg
MA0048.2	MA0048.2.NHLH1	6.70251	0.828879	seq1	50	59	+	cgcagctctt
MA0081.1	MA0081.1.SPIB	6.7043	0.871363	seq1	-586	-580	+	ttaggaa
MA0027.3	MA0027.3.EN1	6.72172	0.912136	seq1	-771	-766	+	aaatta
MA0130.1	MA0130.1.ZNF354C	6.72314	0.904031	seq1	-130	-125	+	ccccac
MA0028.1	MA0028.1.ELK1	6.72411	0.835697	seq1	-202	-193	-	ttggcggaaa
MA0152.1	MA0152.1.NFATC2	6.7242	0.829032	seq1	-714	-708	-	tcttcct
MA0152.1	MA0152.1.NFATC2	6.7242	0.829032	seq1	-359	-353	+	tcttcct
MA0160.2	MA0160.2.NR4A2	6.72605	0.81903	seq1	-724	-715	+	tcaagtgtca
MA0132.3	MA0132.3.PDX1	6.73535	0.916936	seq1	-771	-766	+	aaatta
MA0058.1	MA0058.1.MAX	6.74297	0.80627	seq1	-833	-824	+	agacacgttc
MA0018.3	MA0018.3.CREB1	6.76339	0.803403	seq1	-531	-520	+	agtgtcatcatt
MA0018.3	MA0018.3.CREB1	6.76339	0.803403	seq1	-531	-520	-	aatgatgacact
MA0160.1	MA0160.1.NR4A2	6.76845	0.828878	seq1	-559	-552	+	gagctcac
MA0090.2	MA0090.2.TEAD1	6.77128	0.861638	seq1	-258	-249	+	taccttcttt
MA0099.2	MA0099.2.FOS::JUN	6.78923	0.858566	seq1	-912	-906	+	ttacaca
MA0099.3	MA0099.3.FOS::JUN	6.79004	0.829412	seq1	-767	-758	-	attcttcata
MA0152.1	MA0152.1.NFATC2	6.79047	0.831477	seq1	-68	-62	-	gtttcct
MA0080.2	MA0080.2.SPI1	6.79203	0.841703	seq1	-951	-945	+	aggtagt
MA0136.2	MA0136.2.ELF5	6.79725	0.840565	seq1	-204	-194	-	tggcggaaacc
MA0158.1	MA0158.1.HOXA5	6.80168	0.892426	seq1	-261	-254	-	aggtaatt
MA0080.2	MA0080.2.SPI1	6.81174	0.842359	seq1	-68	-62	+	aggaaac
MA0060.3	MA0060.3.NFYA	6.8152	0.827069	seq1	-931	-921	-	gaacaatcaac
MA0035.4	MA0035.4.GATA1	6.81937	0.829497	seq1	-899	-889	+	tccttatttta
MA0114.2	MA0114.2.HNF4A	6.82146	0.825671	seq1	-342	-328	-	aggagctctggcctt
MA0160.3	MA0160.3.NR4A2	6.82226	0.841109	seq1	-735	-728	+	aagtgtca
MA0160.3	MA0160.3.NR4A2	6.82226	0.841109	seq1	-722	-715	+	aagtgtca
MA0090.2	MA0090.2.TEAD1	6.8234	0.862712	seq1	-978	-969	-	aaaattcttg
MA0143.5	MA0143.5.SOX2	6.82696	0.862761	seq1	237	243	+	aaaatgg
MA0043.1	MA0043.1.HLF	6.82953	0.803318	seq1	-997	-986	-	tatttcatagtt
MA0003.1	MA0003.1.TFAP2A	6.83552	0.88395	seq1	-46	-38	-	gccgcggcc
MA0003.1	MA0003.1.TFAP2A	6.83552	0.88395	seq1	-45	-37	+	gccgcggcc
MA0099.2	MA0099.2.FOS::JUN	6.83623	0.860281	seq1	109	115	-	tgaccca
MA0068.2	MA0068.2.PAX4	6.84213	0.835918	seq1	-263	-256	+	ggaattac
MA0068.2	MA0068.2.PAX4	6.84814	0.836085	seq1	159	166	+	cgaatgag
MA0158.1	MA0158.1.HOXA5	6.85341	0.894248	seq1	-709	-702	-	ctctaatc
MA0032.2	MA0032.2.FOXC1	6.86626	0.856561	seq1	-734	-724	+	agtgtcaagat
MA0152.1	MA0152.1.NFATC2	6.87166	0.834471	seq1	-607	-601	-	atttccc
MA0068.2	MA0068.2.PAX4	6.87381	0.836798	seq1	245	252	+	taaattcg
MA0027.2	MA0027.2.EN1	6.8757	0.890984	seq1	-930	-923	-	acaatcaa
MA0154.2	MA0154.2.EBF1	6.88348	0.886062	seq1	149	159	-	gtctcccggga
MA0122.2	MA0122.2.NKX3-2	6.89104	0.852351	seq1	-724	-716	-	gacacttga
MA0160.2	MA0160.2.NR4A2	6.89147	0.822649	seq1	-684	-675	+	aagaaggtta
MA0018.5	MA0018.5.CREB1	6.89209	0.825039	seq1	-655	-648	-	tgacggca
MA0018.4	MA0018.4.CREB1	6.90914	0.805013	seq1	-470	-458	+	aaatgacgtctat
MA0093.4	MA0093.4.USF1	6.90921	0.81536	seq1	-473	-464	-	gtcatttgcc
MA0162.5	MA0162.5.EGR1	6.90925	0.810338	seq1	-134	-125	+	ctgcccccac
MA0025.3	MA0025.3.NFIL3	6.93208	0.828219	seq1	-586	-578	+	ttaggaaat
MA0042.2	MA0042.2.FOXI1	6.93746	0.87993	seq1	-784	-778	-	gtaaaga
MA0152.1	MA0152.1.NFATC2	6.94041	0.837007	seq1	-797	-791	-	tttgcca
MA0152.1	MA0152.1.NFATC2	6.94041	0.837007	seq1	-676	-670	-	ttttcta
MA0152.1	MA0152.1.NFATC2	6.94041	0.837007	seq1	-608	-602	-	tttccca
MA0035.5	MA0035.5.GATA1	6.94657	0.862477	seq1	-680	-674	-	ctaacct
MA0002.1	MA0002.1.RUNX1	6.95895	0.809681	seq1	-640	-630	-	acttgtagttt
MA0018.1	MA0018.1.CREB1	6.96149	0.812859	seq1	151	162	+	ccgggagacgaa
MA0131.3	MA0131.3.HINFP	6.97034	0.853757	seq1	-192	-185	+	ggctccgc
MA0002.1	MA0002.1.RUNX1	6.97094	0.809992	seq1	11	21	+	ctttgcgctta
MA0079.5	MA0079.5.SP1	6.97118	0.840039	seq1	-357	-349	-	tgggaggaa
MA0080.2	MA0080.2.SPI1	6.97241	0.847713	seq1	-607	-601	+	gggaaat
MA0091.2	MA0091.2.TAL1::TCF3	6.97956	0.810547	seq1	-518	-509	+	gacatcaggt
MA0105.1	MA0105.1.NFKB1	6.98765	0.80478	seq1	-226	-217	+	gggacacacc
MA0003.1	MA0003.1.TFAP2A	7.00079	0.889343	seq1	-96	-88	+	gcccggaag
MA0080.2	MA0080.2.SPI1	7.0147	0.849122	seq1	-321	-315	-	gggaagc
MA0060.4	MA0060.4.NFYA	7.01549	0.84963	seq1	-613	-606	-	ccaataat
MA0018.4	MA0018.4.CREB1	7.01713	0.8072	seq1	-657	-645	-	agttgacggcata
MA0018.5	MA0018.5.CREB1	7.02386	0.828017	seq1	-467	-460	+	tgacgtct
MA0160.2	MA0160.2.NR4A2	7.02412	0.825551	seq1	-345	-336	+	cctaaggcca
MA0095.1	MA0095.1.YY1	7.02748	0.930762	seq1	114	119	-	accatg
MA0036.4	MA0036.4.GATA2	7.04466	0.8698	seq1	-897	-891	+	cttattt
MA0122.2	MA0122.2.NKX3-2	7.05815	0.85585	seq1	-387	-379	+	cacactttg
MA0032.2	MA0032.2.FOXC1	7.05823	0.859442	seq1	-785	-775	-	ttagtaaagat
MA0105.1	MA0105.1.NFKB1	7.06719	0.806706	seq1	-27	-18	-	gggacctctc
MA0099.4	MA0099.4.FOS::JUN	7.06901	0.843613	seq1	162	170	-	gttcctcat
MA0099.3	MA0099.3.FOS::JUN	7.08899	0.835198	seq1	-522	-513	+	attagacatc
MA0093.3	MA0093.3.USF1	7.09937	0.807242	seq1	-289	-276	-	ccgacaagtgacct
MA0077.2	MA0077.2.SOX9	7.11945	0.841539	seq1	-997	-990	-	tcatagtt
MA0037.1	MA0037.1.GATA3	7.12671	0.947082	seq1	-929	-924	+	tgattg
MA0037.1	MA0037.1.GATA3	7.12671	0.947082	seq1	-919	-914	-	tgattg
MA0035.4	MA0035.4.GATA1	7.12728	0.836134	seq1	-868	-858	+	gactagtctaa
MA0130.1	MA0130.1.ZNF354C	7.13818	0.922196	seq1	-82	-77	-	caccac
MA0058.1	MA0058.1.MAX	7.14501	0.818553	seq1	-724	-715	-	tgacacttga
MA0003.1	MA0003.1.TFAP2A	7.15309	0.894313	seq1	-77	-69	+	gcctgggag
MA0014.2	MA0014.2.PAX5	7.16307	0.811246	seq1	-22	-4	-	tcgggccgtgaggtgggac
MA0152.1	MA0152.1.NFATC2	7.17492	0.845656	seq1	-774	-768	-	atttcct
MA0152.1	MA0152.1.NFATC2	7.17492	0.845656	seq1	-584	-578	-	atttcct
MA0047.3	MA0047.3.FOXA2	7.17514	0.839268	seq1	-927	-917	-	ttgtgaacaat
MA0160.1	MA0160.1.NR4A2	7.17649	0.843215	seq1	-681	-674	+	aaggttag
MA0028.3	MA0028.3.ELK1	7.18654	0.863274	seq1	-95	-87	+	cccggaaga
MA0037.1	MA0037.1.GATA3	7.18943	0.949713	seq1	-823	-818	+	agataa
MA0077.2	MA0077.2.SOX9	7.20303	0.844073	seq1	180	187	+	ctactgtt
MA0095.1	MA0095.1.YY1	7.21934	0.940561	seq1	239	244	-	gccatt
MA0028.1	MA0028.1.ELK1	7.21974	0.852168	seq1	-396	-387	-	gatccgggag
MA0098.4	MA0098.4.ETS1	7.2314	0.862987	seq1	-95	-87	+	cccggaaga
MA0101.1	MA0101.1.REL	7.23318	0.824312	seq1	-263	-254	-	aggtaattcc
MA0160.2	MA0160.2.NR4A2	7.23437	0.83015	seq1	-293	-284	+	agcaaggtca
MA0098.3	MA0098.3.ETS1	7.24375	0.855044	seq1	-204	-195	-	ggcggaaacc
MA0043.1	MA0043.1.HLF	7.24556	0.814204	seq1	-914	-903	+	agttacacatca
MA0140.3	MA0140.3.GATA1::TAL1	7.24595	0.823117	seq1	-834	-818	-	ttatctgaacgtgtctt
MA0047.4	MA0047.4.FOXA2	7.25585	0.862559	seq1	-925	-918	-	tgtgaaca
MA0039.3	MA0039.3.KLF4	7.2665	0.81911	seq1	-87	-77	-	caccaccctct
MA0018.4	MA0018.4.CREB1	7.27619	0.812448	seq1	-658	-646	+	atatgccgtcaac
MA0156.1	MA0156.1.FEV	7.28554	0.833508	seq1	-608	-601	+	tgggaaat
MA0018.5	MA0018.5.CREB1	7.29391	0.834119	seq1	-655	-648	+	tgccgtca
MA0003.1	MA0003.1.TFAP2A	7.29577	0.898969	seq1	-163	-155	+	gccgctagc
MA0122.2	MA0122.2.NKX3-2	7.30534	0.861025	seq1	-737	-729	-	gacactttt
MA0103.3	MA0103.3.ZEB1	7.32209	0.87221	seq1	-222	-212	+	cacaccggctc
MA0025.3	MA0025.3.NFIL3	7.33075	0.836397	seq1	-995	-987	+	ctatgaaat
MA0130.1	MA0130.1.ZNF354C	7.33082	0.930628	seq1	168	173	+	aaccac
MA0105.3	MA0105.3.NFKB1	7.33096	0.855922	seq1	-607	-597	-	ttggatttccc
MA0080.1	MA0080.1.SPI1	7.33239	0.942158	seq1	103	108	-	aggaac
MA0080.1	MA0080.1.SPI1	7.33239	0.942158	seq1	165	170	+	aggaac
MA0156.3	MA0156.3.FEV	7.338	0.84549	seq1	-96	-85	+	gcccggaagaga
MA0003.5	MA0003.5.TFAP2A	7.34401	0.824425	seq1	-116	-108	+	tcctccggg
MA0018.4	MA0018.4.CREB1	7.35412	0.814026	seq1	-521	-509	-	acctgatgtctaa
MA0101.1	MA0101.1.REL	7.35635	0.828089	seq1	-207	-198	+	tagggtttcc
MA0018.5	MA0018.5.CREB1	7.37812	0.836022	seq1	-467	-460	-	agacgtca
MA0098.4	MA0098.4.ETS1	7.39098	0.865768	seq1	-70	-62	+	agaggaaac
MA0098.1	MA0098.1.ETS1	7.39347	0.981378	seq1	85	90	+	tatccg
MA0047.3	MA0047.3.FOXA2	7.40698	0.843893	seq1	-786	-776	-	tagtaaagatc
MA0098.3	MA0098.3.ETS1	7.41994	0.858038	seq1	-776	-767	+	aaaggaaatt
MA0101.1	MA0101.1.REL	7.42496	0.830193	seq1	-583	-574	-	tagaatttcc
MA0077.1	MA0077.1.SOX9	7.42522	0.840158	seq1	-998	-990	-	tcatagttt
MA0122.2	MA0122.2.NKX3-2	7.4371	0.863783	seq1	53	61	+	agctcttag
MA0003.5	MA0003.5.TFAP2A	7.43955	0.82646	seq1	-53	-45	+	gccccgggg
MA0003.5	MA0003.5.TFAP2A	7.43955	0.82646	seq1	-52	-44	-	gccccgggg
MA0157.2	MA0157.2.FOXO3	7.4599	0.857472	seq1	-785	-778	-	gtaaagat
MA0058.1	MA0058.1.MAX	7.47773	0.828719	seq1	-726	-717	+	gatcaagtgt
MA0039.5	MA0039.5.KLF4	7.48436	0.844774	seq1	-4	4	-	ccccgcct
MA0131.1	MA0131.1.HINFP	7.49393	0.804557	seq1	97	106	-	gaacctcggc
MA0060.4	MA0060.4.NFYA	7.50598	0.85967	seq1	-920	-913	+	acaatcag
MA0080.2	MA0080.2.SPI1	7.519	0.865926	seq1	172	178	-	aggaggt
MA0114.5	MA0114.5.HNF4A	7.52551	0.812631	seq1	37	45	+	caatgttca
MA0158.1	MA0158.1.HOXA5	7.53191	0.918144	seq1	247	254	-	cacgaatt
MA0090.2	MA0090.2.TEAD1	7.5349	0.877372	seq1	-582	-573	+	gaaattctaa
MA0143.4	MA0143.4.SOX2	7.53792	0.851174	seq1	-998	-988	+	aaactatgaaa
MA0158.2	MA0158.2.HOXA5	7.56368	0.910787	seq1	-525	-518	+	atcattag
MA0062.4	MA0062.4.GABPA	7.56373	0.804253	seq1	-95	-86	-	ctcttccggg
MA0155.1	MA0155.1.INSM1	7.57159	0.802884	seq1	104	115	+	ttccttgggtca
MA0035.4	MA0035.4.GATA1	7.57277	0.845735	seq1	-677	-667	-	tacttttctaa
MA0131.2	MA0131.2.HINFP	7.58163	0.824523	seq1	-50	-39	+	ccggggccgcgg
MA0052.5	MA0052.5.MEF2A	7.59005	0.819899	seq1	-664	-655	+	aaaaaaatat
MA0014.3	MA0014.3.PAX5	7.59476	0.819924	seq1	109	120	-	caccatgaccca
MA0072.2	MA0072.2.RORA	7.60027	0.800464	seq1	-685	-675	+	taagaaggtta
MA0160.3	MA0160.3.NR4A2	7.60218	0.85856	seq1	-682	-675	+	gaaggtta
MA0161.2	MA0161.2.NFIC	7.60484	0.843333	seq1	-721	-711	-	tccttgacact
MA0076.3	MA0076.3.ELK4	7.61169	0.87079	seq1	-69	-61	-	cgtttcctc
MA0027.2	MA0027.2.EN1	7.61425	0.907032	seq1	-37	-30	-	ccaatgag
MA0018.3	MA0018.3.CREB1	7.6178	0.820504	seq1	-657	-646	+	tatgccgtcaac
MA0018.3	MA0018.3.CREB1	7.6178	0.820504	seq1	-657	-646	-	gttgacggcata
MA0079.3	MA0079.3.SP1	7.6214	0.877027	seq1	-86	-76	-	gcaccaccctc
MA0098.1	MA0098.1.ETS1	7.63289	0.992422	seq1	-774	-769	-	tttcct
MA0098.1	MA0098.1.ETS1	7.63289	0.992422	seq1	-740	-735	-	tttcct
MA0098.1	MA0098.1.ETS1	7.63289	0.992422	seq1	-714	-709	-	cttcct
MA0098.1	MA0098.1.ETS1	7.63289	0.992422	seq1	-584	-579	-	tttcct
MA0098.1	MA0098.1.ETS1	7.63289	0.992422	seq1	-358	-353	+	cttcct
MA0098.1	MA0098.1.ETS1	7.63289	0.992422	seq1	-68	-63	-	tttcct
MA0018.1	MA0018.1.CREB1	7.63392	0.830935	seq1	87	98	-	gcgagtgacgga
MA0043.1	MA0043.1.HLF	7.63718	0.82445	seq1	-611	-600	-	gatttcccaata
MA0258.2	MA0258.2.ESR2	7.64501	0.830764	seq1	110	124	-	ctggcaccatgaccc
MA0071.1	MA0071.1.RORA	7.65118	0.814641	seq1	-731	-722	+	gtcaagatca
MA0018.4	MA0018.4.CREB1	7.65564	0.820134	seq1	-469	-457	-	tatagacgtcatt
MA0148.5	MA0148.5.FOXA1	7.65593	0.848816	seq1	80	87	-	ataaacac
MA0161.3	MA0161.3.NFIC	7.66202	0.865431	seq1	-732	-726	-	cttgaca
MA0161.3	MA0161.3.NFIC	7.66202	0.865431	seq1	-719	-713	-	cttgaca
MA0161.2	MA0161.2.NFIC	7.66728	0.844796	seq1	-801	-791	+	cgtttggcaaa
MA0047.4	MA0047.4.FOXA2	7.6688	0.871344	seq1	-784	-777	-	agtaaaga
MA0062.4	MA0062.4.GABPA	7.67998	0.806627	seq1	-70	-61	-	cgtttcctct
MA0136.2	MA0136.2.ELF5	7.68187	0.857055	seq1	-743	-733	+	agaaggaaaag
MA0027.2	MA0027.2.EN1	7.68296	0.908525	seq1	-920	-913	+	acaatcag
MA0027.3	MA0027.3.EN1	7.68301	0.934715	seq1	-929	-924	-	caatca
MA0027.3	MA0027.3.EN1	7.68301	0.934715	seq1	-919	-914	+	caatca
MA0036.3	MA0036.3.GATA2	7.6885	0.861086	seq1	-899	-889	+	tccttatttta
MA0102.4	MA0102.4.CEBPA	7.68981	0.814618	seq1	-998	-985	-	ttatttcatagttt
MA0042.1	MA0042.1.FOXI1	7.69024	0.821432	seq1	-990	-979	-	aagggtttattt
MA0077.2	MA0077.2.SOX9	7.69461	0.858978	seq1	-929	-922	+	tgattgtt
MA0062.1	MA0062.1.GABPA	7.70925	0.803837	seq1	-117	-108	-	cccggaggac
MA0062.1	MA0062.1.GABPA	7.70925	0.803837	seq1	150	159	+	cccgggagac
MA0062.4	MA0062.4.GABPA	7.7311	0.807671	seq1	-953	-944	-	cactaccttt
MA0018.2	MA0018.2.CREB1	7.734	0.859572	seq1	-655	-648	+	tgccgtca
MA0042.1	MA0042.1.FOXI1	7.73987	0.82263	seq1	78	89	+	tggtgtttatcc
MA0161.2	MA0161.2.NFIC	7.74505	0.846618	seq1	-734	-724	-	atcttgacact
MA0084.2	MA0084.2.SRY	7.74675	0.901543	seq1	-922	-916	+	tcacaat
MA0084.2	MA0084.2.SRY	7.74675	0.901543	seq1	-488	-482	-	tcacaat
MA0114.5	MA0114.5.HNF4A	7.75639	0.817517	seq1	-904	-896	+	caaactcct
MA0031.2	MA0031.2.FOXD1	7.76378	0.852022	seq1	-925	-919	-	gtgaaca
MA0047.3	MA0047.3.FOXA2	7.76705	0.851076	seq1	79	89	-	ggataaacacc
MA0028.2	MA0028.2.ELK1	7.77681	0.865931	seq1	-95	-86	+	cccggaagag
MA0156.2	MA0156.2.FEV	7.77883	0.868791	seq1	-776	-767	+	aaaggaaatt
MA0060.1	MA0060.1.NFYA	7.79701	0.810919	seq1	31	46	+	ccgggccaatgttcaa
MA0098.1	MA0098.1.ETS1	7.79718	1	seq1	-202	-197	+	tttccg
MA0098.1	MA0098.1.ETS1	7.79718	1	seq1	-93	-88	-	cttccg
MA0079.1	MA0079.1.SP1	7.8002	0.858946	seq1	-5	5	+	gaggcggggc
MA0003.4	MA0003.4.TFAP2A	7.80701	0.810338	seq1	-54	-41	-	gcggccccggggcg
MA0114.4	MA0114.4.HNF4A	7.83309	0.803224	seq1	-346	-334	+	tcctaaggccaga
MA0160.3	MA0160.3.NR4A2	7.83589	0.86379	seq1	-343	-336	+	taaggcca
MA0031.2	MA0031.2.FOXD1	7.83733	0.854633	seq1	-784	-778	-	gtaaaga
MA0136.2	MA0136.2.ELF5	7.83941	0.859992	seq1	214	224	+	aaagggaagaa
MA0077.1	MA0077.1.SOX9	7.85065	0.852371	seq1	180	188	+	ctactgttc
MA0031.1	MA0031.1.FOXD1	7.86417	0.84374	seq1	80	87	-	ataaacac
MA0114.4	MA0114.4.HNF4A	7.88963	0.804351	seq1	-906	-894	+	atcaaactcctta
MA0093.4	MA0093.4.USF1	7.89451	0.832532	seq1	-287	-278	-	gacaagtgac
MA0107.1	MA0107.1.RELA	7.89965	0.807147	seq1	-207	-198	+	tagggtttcc
MA0018.3	MA0018.3.CREB1	7.91001	0.826352	seq1	-469	-458	+	aatgacgtctat
MA0018.3	MA0018.3.CREB1	7.91001	0.826352	seq1	-469	-458	-	atagacgtcatt
MA0098.3	MA0098.3.ETS1	7.91092	0.866381	seq1	-95	-86	+	cccggaagag
MA0035.4	MA0035.4.GATA1	7.91856	0.853188	seq1	-682	-672	-	ttctaaccttc
MA0063.3	MA0063.3.NKX2-5	7.92605	0.880806	seq1	-930	-924	-	caatcaa
MA0079.3	MA0079.3.SP1	7.9348	0.88097	seq1	170	180	+	ccacctcctcc
MA0014.4	MA0014.4.PAX5	7.94917	0.8506	seq1	111	118	-	ccatgacc
MA0140.2	MA0140.2.GATA1::TAL1	7.95627	0.826225	seq1	-834	-817	-	cttatctgaacgtgtctt
MA0098.4	MA0098.4.ETS1	7.96627	0.875795	seq1	-203	-195	-	ggcggaaac
MA0161.1	MA0161.1.NFIC	7.96934	0.94212	seq1	34	39	-	ttggcc
MA0071.1	MA0071.1.RORA	7.97269	0.823517	seq1	-684	-675	+	aagaaggtta
MA0071.1	MA0071.1.RORA	7.97269	0.823517	seq1	-259	-250	-	aagaaggtaa
MA0072.2	MA0072.2.RORA	7.97337	0.808479	seq1	-595	-585	-	aaggtaggtta
MA0036.4	MA0036.4.GATA2	7.97755	0.890461	seq1	-710	-704	-	ctaatct
MA0003.5	MA0003.5.TFAP2A	7.98306	0.838036	seq1	-346	-338	-	gccttagga
MA0076.2	MA0076.2.ELK4	7.98574	0.865069	seq1	-70	-60	-	tcgtttcctct
MA0018.2	MA0018.2.CREB1	8.00121	0.869358	seq1	-467	-460	-	agacgtca
MA0003.3	MA0003.3.TFAP2A	8.04194	0.881218	seq1	-54	-44	+	cgccccggggc
MA0156.2	MA0156.2.FEV	8.04406	0.873235	seq1	-95	-86	+	cccggaagag
MA0081.1	MA0081.1.SPIB	8.05062	0.917359	seq1	-776	-770	+	aaaggaa
MA0081.1	MA0081.1.SPIB	8.05062	0.917359	seq1	-550	-544	-	aaaggaa
MA0098.3	MA0098.3.ETS1	8.07137	0.869108	seq1	-70	-61	+	agaggaaacg
MA0003.5	MA0003.5.TFAP2A	8.08923	0.840298	seq1	-346	-338	+	tcctaaggc
MA0062.3	MA0062.3.GABPA	8.09123	0.801825	seq1	-72	-59	-	atcgtttcctctcc
MA0018.1	MA0018.1.CREB1	8.09335	0.843284	seq1	-472	-461	+	gcaaatgacgtc
MA0091.1	MA0091.1.TAL1::TCF3	8.10472	0.821424	seq1	-790	-779	-	taaagatctgct
MA0105.3	MA0105.3.NFKB1	8.10602	0.867229	seq1	-264	-254	+	gggaattacct
MA0160.3	MA0160.3.NR4A2	8.11909	0.870127	seq1	-291	-284	+	caaggtca
MA0079.1	MA0079.1.SP1	8.12864	0.870403	seq1	-145	-136	-	ggggcgcgct
MA0160.1	MA0160.1.NR4A2	8.12954	0.876702	seq1	-342	-335	+	aaggccag
MA0071.1	MA0071.1.RORA	8.13231	0.827924	seq1	-467	-458	-	atagacgtca
MA0158.2	MA0158.2.HOXA5	8.15329	0.921749	seq1	-37	-30	-	ccaatgag
MA0018.2	MA0018.2.CREB1	8.156	0.875027	seq1	-655	-648	-	tgacggca
MA0098.4	MA0098.4.ETS1	8.16017	0.879174	seq1	-776	-768	+	aaaggaaat
MA0068.2	MA0068.2.PAX4	8.16949	0.872757	seq1	-841	-834	-	ttaattca
MA0031.1	MA0031.1.FOXD1	8.17184	0.854091	seq1	-926	-919	-	gtgaacaa
MA0101.1	MA0101.1.REL	8.17886	0.853313	seq1	-608	-599	+	tgggaaatcc
MA0080.1	MA0080.1.SPI1	8.18402	0.977898	seq1	-714	-709	+	aggaag
MA0080.1	MA0080.1.SPI1	8.18402	0.977898	seq1	-358	-353	-	aggaag
MA0157.1	MA0157.1.FOXO3	8.19509	0.867415	seq1	-925	-918	-	tgtgaaca
MA0161.3	MA0161.3.NFIC	8.20934	0.878921	seq1	-799	-793	+	tttggca
MA0077.2	MA0077.2.SOX9	8.21559	0.874775	seq1	36	43	+	ccaatgtt
MA0161.1	MA0161.1.NFIC	8.23794	0.951117	seq1	-198	-193	-	ttggcg
MA0056.1	MA0056.1.MZF1	8.25214	0.961987	seq1	-228	-223	+	ggggga
MA0160.2	MA0160.2.NR4A2	8.27659	0.852948	seq1	-240	-231	+	gcaaatgtta
MA0079.3	MA0079.3.SP1	8.28592	0.885387	seq1	-358	-348	+	cttcctcccat
MA0060.2	MA0060.2.NFYA	8.31429	0.817781	seq1	-43	-26	+	cgcggcctcattggatga
MA0131.3	MA0131.3.HINFP	8.31492	0.882116	seq1	206	213	+	tggtccgc
MA0003.4	MA0003.4.TFAP2A	8.32187	0.820445	seq1	-348	-335	-	ctggccttaggaga
MA0062.4	MA0062.4.GABPA	8.32488	0.819798	seq1	-776	-767	-	aatttccttt
MA0124.1	MA0124.1.NKX3-1	8.33279	0.883275	seq1	-634	-628	-	atacttg
MA0077.1	MA0077.1.SOX9	8.34224	0.866483	seq1	-929	-921	+	tgattgttc
MA0076.3	MA0076.3.ELK4	8.37231	0.883422	seq1	-204	-196	+	ggtttccgc
MA0063.2	MA0063.2.NKX2-5	8.38648	0.872615	seq1	-932	-922	-	aacaatcaact
MA0161.1	MA0161.1.NFIC	8.39594	0.956409	seq1	119	124	-	ctggca
MA0031.1	MA0031.1.FOXD1	8.41299	0.862204	seq1	-785	-778	-	gtaaagat
MA0162.2	MA0162.2.EGR1	8.42228	0.870376	seq1	-89	-76	-	gcaccaccctctct
MA0161.2	MA0161.2.NFIC	8.46209	0.863419	seq1	-200	-190	-	gccttggcgga
MA0047.4	MA0047.4.FOXA2	8.46727	0.888329	seq1	81	88	-	gataaaca
MA0158.1	MA0158.1.HOXA5	8.49911	0.952208	seq1	-839	-832	-	ctttaatt
MA0084.2	MA0084.2.SRY	8.51782	0.929787	seq1	-927	-921	-	gaacaat
MA0089.2	MA0089.2.MAFG::NFE2L1	8.52759	0.816358	seq1	-536	-521	-	atgatgacactgctct
MA0076.1	MA0076.1.ELK4	8.52807	0.832253	seq1	-517	-509	-	acctgatgt
MA0036.3	MA0036.3.GATA2	8.52841	0.878324	seq1	-712	-702	-	ctctaatcttc
MA0105.1	MA0105.1.NFKB1	8.55409	0.842715	seq1	-607	-598	+	gggaaatcca
MA0003.2	MA0003.2.TFAP2A	8.55927	0.835314	seq1	-13	2	+	cacggcccgaggcgg
MA0105.1	MA0105.1.NFKB1	8.56885	0.843072	seq1	-607	-598	-	tggatttccc
MA0080.1	MA0080.1.SPI1	8.57877	0.994464	seq1	-320	-315	-	gggaag
MA0080.1	MA0080.1.SPI1	8.57877	0.994464	seq1	217	222	+	gggaag
MA0068.2	MA0068.2.PAX4	8.5798	0.884145	seq1	-841	-834	+	tgaattaa
MA0136.2	MA0136.2.ELF5	8.58186	0.873831	seq1	-777	-767	+	taaaggaaatt
MA0162.2	MA0162.2.EGR1	8.59503	0.872226	seq1	173	186	+	cctcctcctactgt
MA0079.2	MA0079.2.SP1	8.59579	0.847774	seq1	-136	-127	+	cgctgccccc
MA0091.2	MA0091.2.TAL1::TCF3	8.60093	0.847923	seq1	-790	-781	-	aagatctgct
MA0089.3	MA0089.3.MAFG::NFE2L1	8.61524	0.839203	seq1	-534	-524	-	atgacactgct
MA0079.2	MA0079.2.SP1	8.61541	0.848268	seq1	171	180	+	cacctcctcc
MA0107.1	MA0107.1.RELA	8.62304	0.826077	seq1	-264	-255	-	ggtaattccc
MA0003.4	MA0003.4.TFAP2A	8.63382	0.826569	seq1	-349	-336	+	atctcctaaggcca
MA0003.4	MA0003.4.TFAP2A	8.64457	0.82678	seq1	-12	2	+	acggcccgaggcgg
MA0131.2	MA0131.2.HINFP	8.6626	0.843871	seq1	204	215	+	cctggtccgcaa
MA0035.4	MA0035.4.GATA1	8.6707	0.869399	seq1	-617	-607	-	caataatcttt
MA0080.2	MA0080.2.SPI1	8.67949	0.904594	seq1	-714	-708	+	aggaaga
MA0080.2	MA0080.2.SPI1	8.67949	0.904594	seq1	-359	-353	-	aggaaga
MA0079.2	MA0079.2.SP1	8.68076	0.849914	seq1	174	183	+	ctcctcctac
MA0035.5	MA0035.5.GATA1	8.68817	0.904498	seq1	-615	-609	-	ataatct
MA0114.4	MA0114.4.HNF4A	8.70872	0.820669	seq1	35	47	+	gccaatgttcaaa
MA0080.1	MA0080.1.SPI1	8.71068	1	seq1	-93	-88	+	cggaag
MA0160.3	MA0160.3.NR4A2	8.71107	0.883373	seq1	-238	-231	+	aaatgtta
MA0083.2	MA0083.2.SRF	8.71639	0.823669	seq1	-866	-849	+	ctagtctaaaaaaagaat
MA0003.1	MA0003.1.TFAP2A	8.73266	0.945858	seq1	-16	-8	-	gccgtgagg
MA0076.1	MA0076.1.ELK4	8.75791	0.838698	seq1	-95	-87	+	cccggaaga
MA0025.2	MA0025.2.NFIL3	8.75862	0.845104	seq1	-997	-985	+	aactatgaaataa
MA0148.5	MA0148.5.FOXA1	8.77014	0.873226	seq1	-785	-778	-	gtaaagat
MA0037.3	MA0037.3.GATA3	8.78208	0.923145	seq1	-710	-703	+	agattaga
MA0161.3	MA0161.3.NFIC	8.78763	0.893174	seq1	-198	-192	-	cttggcg
MA0107.1	MA0107.1.RELA	8.79582	0.830598	seq1	-607	-598	-	tggatttccc
MA0258.2	MA0258.2.ESR2	8.80137	0.846041	seq1	-295	-281	-	aagtgaccttgctct
MA0136.2	MA0136.2.ELF5	8.81573	0.87819	seq1	-717	-707	+	tcaaggaagat
MA0003.5	MA0003.5.TFAP2A	8.83077	0.856092	seq1	-9	-1	+	gcccgaggc
MA0031.2	MA0031.2.FOXD1	8.8366	0.890098	seq1	81	87	-	ataaaca
MA0105.3	MA0105.3.NFKB1	8.84732	0.878043	seq1	-584	-574	-	tagaatttcct
MA0160.1	MA0160.1.NR4A2	8.85121	0.902058	seq1	-728	-721	+	aagatcaa
MA0077.1	MA0077.1.SOX9	8.86321	0.881439	seq1	36	44	+	ccaatgttc
MA0157.2	MA0157.2.FOXO3	8.89738	0.886462	seq1	-926	-919	-	gtgaacaa
MA0076.2	MA0076.2.ELK4	8.9607	0.880183	seq1	-205	-195	+	gggtttccgcc
MA0084.1	MA0084.1.SRY	8.97401	0.91001	seq1	-924	-916	+	gttcacaat
MA0148.4	MA0148.4.FOXA1	8.98736	0.851896	seq1	-787	-776	-	tagtaaagatct
MA0105.3	MA0105.3.NFKB1	9.0139	0.880473	seq1	-265	-255	-	ggtaattccct
MA0081.2	MA0081.2.SPIB	9.01698	0.801546	seq1	168	183	+	aaccacctcctcctac
MA0018.5	MA0018.5.CREB1	9.02608	0.873262	seq1	-519	-512	-	tgatgtct
MA0157.1	MA0157.1.FOXO3	9.02966	0.89545	seq1	81	88	-	gataaaca
MA0003.2	MA0003.2.TFAP2A	9.05596	0.842569	seq1	-350	-336	+	catctcctaaggcca
MA0155.1	MA0155.1.INSM1	9.05638	0.834012	seq1	-78	-67	+	tgcctgggagag
MA0003.2	MA0003.2.TFAP2A	9.13477	0.84372	seq1	-11	4	-	ccccgcctcgggccg
MA0141.3	MA0141.3.ESRRB	9.1357	0.857826	seq1	-730	-720	+	tcaagatcaag
MA0101.1	MA0101.1.REL	9.13728	0.882705	seq1	-606	-597	-	ttggatttcc
MA0080.2	MA0080.2.SPI1	9.15613	0.920475	seq1	-774	-768	+	aggaaat
MA0080.2	MA0080.2.SPI1	9.15613	0.920475	seq1	-584	-578	+	aggaaat
MA0077.1	MA0077.1.SOX9	9.17717	0.890452	seq1	-490	-482	+	ccattgtga
MA0079.2	MA0079.2.SP1	9.27394	0.864853	seq1	-139	-130	+	ccccgctgcc
MA0014.2	MA0014.2.PAX5	9.28787	0.836071	seq1	-145	-127	-	gggggcagcggggcgcgct
MA0017.1	MA0017.1.NR2F1	9.30519	0.812882	seq1	-342	-329	-	ggagctctggcctt
MA0081.3	MA0081.3.SPIB	9.32189	0.822468	seq1	-72	-60	-	tcgtttcctctcc
MA0079.3	MA0079.3.SP1	9.35644	0.898855	seq1	-22	-12	+	gtcccacctca
MA0079.3	MA0079.3.SP1	9.36686	0.898986	seq1	173	183	+	cctcctcctac
MA0079.5	MA0079.5.SP1	9.36788	0.881681	seq1	-5	4	+	gaggcgggg
MA0114.2	MA0114.2.HNF4A	9.37951	0.859721	seq1	32	46	-	ttgaacattggcccg
MA0131.3	MA0131.3.HINFP	9.39082	0.904808	seq1	141	148	-	gcgtcctc
MA0093.2	MA0093.2.USF1	9.39952	0.896658	seq1	-288	-278	-	gacaagtgacc
MA0152.1	MA0152.1.NFATC2	9.49015	0.931047	seq1	-740	-734	-	ttttcct
MA0028.1	MA0028.1.ELK1	9.50651	0.92816	seq1	-97	-88	+	cgcccggaag
MA0081.3	MA0081.3.SPIB	9.51787	0.825395	seq1	170	182	+	ccacctcctccta
MA0132.3	MA0132.3.PDX1	9.5654	0.977184	seq1	-524	-519	+	tcatta
MA0077.2	MA0077.2.SOX9	9.56567	0.91571	seq1	-490	-483	+	ccattgtg
MA0030.1	MA0030.1.FOXF2	9.60349	0.819324	seq1	79	92	-	gacggataaacacc
MA0107.1	MA0107.1.RELA	9.60903	0.851878	seq1	-583	-574	-	tagaatttcc
MA0156.1	MA0156.1.FEV	9.66612	0.916754	seq1	-585	-578	+	taggaaat
MA0003.1	MA0003.1.TFAP2A	9.69092	0.977128	seq1	-9	-1	-	gcctcgggc
MA0161.1	MA0161.1.NFIC	9.69743	1	seq1	-798	-793	+	ttggca
MA0050.1	MA0050.1.IRF1	9.73797	0.831879	seq1	223	234	+	aaaagcaaaaga
MA0081.1	MA0081.1.SPIB	9.73993	0.975072	seq1	163	169	+	tgaggaa
MA0084.1	MA0084.1.SRY	9.74507	0.935825	seq1	-927	-919	-	gtgaacaat
MA0136.2	MA0136.2.ELF5	9.74656	0.895541	seq1	-96	-86	+	gcccggaagag
MA0131.2	MA0131.2.HINFP	9.82284	0.864637	seq1	139	150	-	gagcgtcctctt
MA0101.1	MA0101.1.REL	9.82499	0.903795	seq1	-264	-255	+	gggaattacc
MA0150.1	MA0150.1.NFE2L2	9.87214	0.847081	seq1	-534	-524	-	atgacactgct
MA0018.2	MA0018.2.CREB1	9.92666	0.939871	seq1	-467	-460	+	tgacgtct
MA0258.1	MA0258.1.ESR2	9.94644	0.820252	seq1	108	125	+	ttgggtcatggtgccagc
MA0107.1	MA0107.1.RELA	9.98583	0.861739	seq1	-606	-597	-	ttggatttcc
MA0132.2	MA0132.2.PDX1	9.98993	0.964339	seq1	-525	-518	+	atcattag
MA0003.2	MA0003.2.TFAP2A	9.99089	0.856226	seq1	-54	-40	-	cgcggccccggggcg
MA0060.3	MA0060.3.NFYA	10.0191	0.885565	seq1	-38	-28	-	atccaatgagg
MA0039.5	MA0039.5.KLF4	10.077	0.901765	seq1	-84	-77	-	caccaccc
MA0003.1	MA0003.1.TFAP2A	10.1046	0.990627	seq1	-9	-1	+	gcccgaggc
MA0258.2	MA0258.2.ESR2	10.1381	0.8637	seq1	110	124	+	gggtcatggtgccag
MA0162.2	MA0162.2.EGR1	10.1509	0.888887	seq1	167	180	+	gaaccacctcctcc
MA0042.2	MA0042.2.FOXI1	10.1939	0.942145	seq1	81	87	-	ataaaca
MA0090.4	MA0090.4.TEAD1	10.2298	0.88535	seq1	-495	-487	+	aaattccat
MA0105.1	MA0105.1.NFKB1	10.2567	0.883947	seq1	-264	-255	-	ggtaattccc
MA0052.2	MA0052.2.MEF2A	10.2659	0.866057	seq1	-455	-441	+	ttctaaaactagttc
MA0017.1	MA0017.1.NR2F1	10.2692	0.833505	seq1	-728	-715	-	tgacacttgatctt
MA0156.1	MA0156.1.FEV	10.2758	0.938074	seq1	-775	-768	+	aaggaaat
MA0003.1	MA0003.1.TFAP2A	10.2993	0.996981	seq1	-53	-45	+	gccccgggg
MA0003.1	MA0003.1.TFAP2A	10.2993	0.996981	seq1	-52	-44	-	gccccgggg
MA0141.4	MA0141.4.ESRRB	10.3018	0.881515	seq1	-730	-721	+	tcaagatcaa
MA0139.2	MA0139.2.CTCF	10.3675	0.847063	seq1	173	187	-	aacagtaggaggagg
MA0090.2	MA0090.2.TEAD1	10.3847	0.93609	seq1	-496	-487	+	aaaattccat
MA0081.1	MA0081.1.SPIB	10.4696	1	seq1	-70	-64	+	agaggaa
MA0090.1	MA0090.1.TEAD1	10.4918	0.857901	seq1	-766	-755	-	tacattcttcat
MA0070.1	MA0070.1.PBX1	10.4968	0.847645	seq1	-931	-920	-	tgaacaatcaac
MA0042.1	MA0042.1.FOXI1	10.5014	0.889299	seq1	-664	-653	-	gcatattttttt
MA0090.3	MA0090.3.TEAD1	10.5565	0.874204	seq1	-555	-543	+	tcacattcctttg
MA0079.2	MA0079.2.SP1	10.5967	0.898165	seq1	-6	4	-	ccccgcctcg
MA0071.1	MA0071.1.RORA	10.665	0.897843	seq1	-293	-284	+	agcaaggtca
MA0090.2	MA0090.2.TEAD1	10.6787	0.942148	seq1	-764	-755	-	tacattcttc
MA0030.2	MA0030.2.FOXF2	10.6801	0.904422	seq1	80	88	-	gataaacac
MA0060.4	MA0060.4.NFYA	10.7081	0.925217	seq1	-37	-30	-	ccaatgag
MA0153.1	MA0153.1.HNF1B	10.723	0.849703	seq1	-913	-902	-	ttgatgtgtaac
MA0102.5	MA0102.5.CEBPA	10.7387	0.885234	seq1	-610	-601	-	atttcccaat
MA0003.3	MA0003.3.TFAP2A	10.7781	0.924229	seq1	-10	1	+	ggcccgaggcg
MA0060.1	MA0060.1.NFYA	10.8648	0.869522	seq1	-40	-25	-	ctcatccaatgaggcc
MA0052.3	MA0052.3.MEF2A	10.8678	0.878312	seq1	-454	-443	+	tctaaaactagt
MA0041.3	MA0041.3.FOXD3	10.8727	0.850839	seq1	-603	-590	+	aatccaaataacct
MA0090.4	MA0090.4.TEAD1	10.9528	0.899083	seq1	-553	-545	+	acattcctt
MA0037.3	MA0037.3.GATA3	10.9871	0.973849	seq1	-823	-816	+	agataagc
MA0052.5	MA0052.5.MEF2A	10.9949	0.883787	seq1	-453	-444	+	ctaaaactag
MA0050.2	MA0050.2.IRF1	10.9976	0.809136	seq1	218	238	-	ttcgtcttttgcttttcttcc
MA0017.2	MA0017.2.NR2F1	11.0699	0.897624	seq1	-292	-280	+	gcaaggtcacttg
MA0039.4	MA0039.4.KLF4	11.0746	0.897524	seq1	-86	-75	-	ggcaccaccctc
MA0035.4	MA0035.4.GATA1	11.0815	0.921359	seq1	-825	-815	-	tgcttatctga
MA0102.4	MA0102.4.CEBPA	11.082	0.870864	seq1	-612	-599	-	ggatttcccaataa
MA0155.1	MA0155.1.INSM1	11.124	0.877359	seq1	-281	-270	+	tgtcggggggct
MA0100.3	MA0100.3.MYB	11.2152	0.9668	seq1	-935	-926	-	atcaactgag
MA0107.1	MA0107.1.RELA	11.2617	0.895127	seq1	-264	-255	+	gggaattacc
MA0052.1	MA0052.1.MEF2A	11.3506	0.881261	seq1	-861	-852	-	ctttttttag
MA0162.2	MA0162.2.EGR1	11.3534	0.901766	seq1	-137	-124	+	ccgctgcccccact
MA0035.5	MA0035.5.GATA1	11.3767	0.969365	seq1	-823	-817	-	cttatct
MA0052.1	MA0052.1.MEF2A	11.4004	0.882296	seq1	-453	-444	-	ctagttttag
MA0095.2	MA0095.2.YY1	11.415	0.890496	seq1	236	247	+	gaaaatggctaa
MA0052.4	MA0052.4.MEF2A	11.4762	0.861056	seq1	-455	-441	+	ttctaaaactagttc
MA0042.1	MA0042.1.FOXI1	11.6133	0.916145	seq1	-602	-591	-	ggttatttggat
MA0100.4	MA0100.4.MYB	11.6321	1	seq1	-933	-928	-	caactg
MA0160.1	MA0160.1.NR4A2	11.6387	1	seq1	-290	-283	+	aaggtcac
MA0070.2	MA0070.2.PBX1	11.6875	0.915875	seq1	-930	-922	-	aacaatcaa
MA0018.5	MA0018.5.CREB1	11.7044	0.933786	seq1	-529	-522	-	tgatgaca
MA0076.2	MA0076.2.ELK4	11.7268	0.923064	seq1	-95	-85	-	tctcttccggg
MA0041.2	MA0041.2.FOXD3	11.7396	0.847802	seq1	-603	-588	+	aatccaaataacctac
MA0141.4	MA0141.4.ESRRB	11.7448	0.903483	seq1	-292	-283	+	gcaaggtcac
MA0003.3	MA0003.3.TFAP2A	11.8692	0.941382	seq1	-10	1	-	cgcctcgggcc
MA0102.3	MA0102.3.CEBPA	11.8999	0.940551	seq1	-611	-601	-	atttcccaata
MA0017.3	MA0017.3.NR2F1	11.9077	0.922577	seq1	-291	-280	+	caaggtcacttg
MA0033.2	MA0033.2.FOXL1	11.9193	0.993649	seq1	81	87	-	ataaaca
MA0003.4	MA0003.4.TFAP2A	12.0102	0.892851	seq1	-11	3	-	cccgcctcgggccg
MA0141.3	MA0141.3.ESRRB	12.0373	0.90079	seq1	-292	-282	+	gcaaggtcact
MA0062.1	MA0062.1.GABPA	12.0518	0.943226	seq1	-95	-86	+	cccggaagag
MA0003.5	MA0003.5.TFAP2A	12.1558	0.926915	seq1	-9	-1	-	gcctcgggc
MA0052.5	MA0052.5.MEF2A	12.1828	0.906075	seq1	-861	-852	+	ctaaaaaaag
MA0017.1	MA0017.1.NR2F1	12.1938	0.874677	seq1	32	45	-	tgaacattggcccg
MA0076.3	MA0076.3.ELK4	12.203	0.947039	seq1	-94	-86	-	ctcttccgg
MA0105.1	MA0105.1.NFKB1	12.5126	0.938579	seq1	-264	-255	+	gggaattacc
MA0090.1	MA0090.1.TEAD1	12.5352	0.910139	seq1	-554	-543	+	cacattcctttg
MA0035.5	MA0035.5.GATA1	12.6464	1	seq1	-710	-704	-	ctaatct
MA0143.5	MA0143.5.SOX2	12.6554	1	seq1	-490	-484	-	acaatgg
MA0035.4	MA0035.4.GATA1	12.6803	0.955818	seq1	-712	-702	-	ctctaatcttc
MA0037.2	MA0037.2.GATA3	12.7329	0.969347	seq1	-823	-816	+	agataagc
MA0052.3	MA0052.3.MEF2A	12.8563	0.905482	seq1	-862	-851	+	tctaaaaaaaga
MA0018.4	MA0018.4.CREB1	12.863	0.925614	seq1	-531	-519	-	taatgatgacact
MA0036.4	MA0036.4.GATA2	12.9234	1	seq1	-823	-817	-	cttatct
MA0052.2	MA0052.2.MEF2A	12.9755	0.902534	seq1	-863	-849	+	gtctaaaaaaagaat
MA0079.3	MA0079.3.SP1	12.9859	0.944519	seq1	-6	5	-	gccccgcctcg
MA0036.3	MA0036.3.GATA2	13.0006	0.970107	seq1	-825	-815	-	tgcttatctga
MA0143.4	MA0143.4.SOX2	13.1898	0.972831	seq1	-492	-482	-	tcacaatggaa
MA0139.1	MA0139.1.CTCF	13.1949	0.856096	seq1	171	189	-	tgaacagtaggaggaggtg
MA0090.2	MA0090.2.TEAD1	13.2096	0.994294	seq1	-554	-545	+	cacattcctt
MA0105.3	MA0105.3.NFKB1	13.255	0.942345	seq1	-608	-598	-	tggatttccca
MA0052.4	MA0052.4.MEF2A	14.2496	0.906376	seq1	-863	-849	+	gtctaaaaaaagaat
MA0139.1	MA0139.1.CTCF	19.784	0.932594	seq1	-178	-160	+	acgccactagagggcgccg
MA0139.2	MA0139.2.CTCF	21.0182	0.984954	seq1	-176	-162	+	gccactagagggcgc
MA0259.2	MA0259.2.ARNT::HIF1A	9.08275	1	seq1	-830	-826	-	acgtg
MA0498.3	MA0498.3.MEIS1	9.35132	1	seq1	-732	-728	-	tgaca
MA0498.3	MA0498.3.MEIS1	9.35132	1	seq1	-719	-715	-	tgaca
MA0498.3	MA0498.3.MEIS1	9.35132	1	seq1	-529	-525	-	tgaca
MA0528.3	MA0528.3.ZNF263	13.3252	1	seq1	-356	-350	-	gggagga
MA0442.1	MA0442.1.SOX10	8.62523	0.987367	seq1	-489	-484	+	cattgt
MA0625.3	MA0625.3.NFATC3	9.50525	0.984349	seq1	-202	-197	-	cggaaa
MA0498.2	MA0498.2.MEIS1	9.34544	0.978654	seq1	-733	-727	-	ttgacac
MA0498.2	MA0498.2.MEIS1	9.34544	0.978654	seq1	-720	-714	-	ttgacac
MA0498.2	MA0498.2.MEIS1	9.27482	0.977159	seq1	-530	-524	-	atgacac
MA0670.1	MA0670.1.NFIA	11.3097	0.966289	seq1	-800	-791	-	tttgccaaac
MA0594.3	MA0594.3.HOXA9	8.96841	0.963752	seq1	-542	-536	+	gtcataa
MA0524.3	MA0524.3.TFAP2C	13.1949	0.96189	seq1	-54	-44	-	gccccggggcg
MA0516.3	MA0516.3.SP2	13.6875	0.961432	seq1	-5	4	+	gaggcgggg
MA0625.2	MA0625.2.NFATC3	9.8547	0.958404	seq1	-204	-196	-	gcggaaacc
MA0613.1	MA0613.1.FOXG1	11.7804	0.957207	seq1	80	87	-	ataaacac
MA0612.3	MA0612.3.EMX1	8.30845	0.942794	seq1	-524	-519	+	tcatta
MA0502.3	MA0502.3.NFYB	12.5243	0.942272	seq1	34	42	-	acattggcc
MA0592.4	MA0592.4.ESRRA	13.3205	0.941284	seq1	-292	-284	+	gcaaggtca
MA0599.1	MA0599.1.KLF5	10.7621	0.940162	seq1	-5	5	-	gccccgcctc
MA0597.1	MA0597.1.THAP1	8.88796	0.939648	seq1	-134	-126	+	ctgccccca
MA0625.3	MA0625.3.NFATC3	7.7126	0.938718	seq1	-493	-488	-	tggaat
MA0524.3	MA0524.3.TFAP2C	11.8279	0.938488	seq1	-53	-43	+	gccccggggcc
MA0481.4	MA0481.4.FOXP1	10.2806	0.938111	seq1	81	87	-	ataaaca
MA0594.3	MA0594.3.HOXA9	7.98971	0.937935	seq1	-525	-519	+	atcatta
MA0648.2	MA0648.2.GSC	8.5475	0.936737	seq1	-710	-705	-	taatct
MA0648.2	MA0648.2.GSC	8.5475	0.936737	seq1	-615	-610	-	taatct
MA0635.2	MA0635.2.BARHL2	7.15977	0.936626	seq1	81	86	-	taaaca
MA0466.1	MA0466.1.CEBPB	11.1219	0.936521	seq1	-610	-600	-	gatttcccaat
MA0498.2	MA0498.2.MEIS1	7.30491	0.935442	seq1	-653	-647	-	ttgacgg
MA0612.3	MA0612.3.EMX1	7.91309	0.935062	seq1	-524	-519	-	taatga
MA0482.3	MA0482.3.GATA4	11.501	0.934967	seq1	-823	-816	-	gcttatct
MA0630.2	MA0630.2.SHOX	7.8414	0.934643	seq1	-771	-766	-	taattt
MA0498.3	MA0498.3.MEIS1	6.30295	0.931937	seq1	-652	-648	-	tgacg
MA0498.3	MA0498.3.MEIS1	6.30295	0.931937	seq1	-467	-463	+	tgacg
MA0498.3	MA0498.3.MEIS1	6.30295	0.931937	seq1	89	93	-	tgacg
MA0635.2	MA0635.2.BARHL2	6.93086	0.931803	seq1	-999	-994	+	taaact
MA0635.2	MA0635.2.BARHL2	6.93086	0.931803	seq1	-482	-477	-	taaact
MA0661.2	MA0661.2.MEOX1	8.65415	0.92991	seq1	-524	-518	-	ctaatga
MA0498.3	MA0498.3.MEIS1	6.21157	0.929897	seq1	-833	-829	+	agaca
MA0498.3	MA0498.3.MEIS1	6.21157	0.929897	seq1	-519	-515	+	agaca
MA0592.1	MA0592.1.ESRRA	13.555	0.928845	seq1	-292	-282	+	gcaaggtcact
MA0625.3	MA0625.3.NFATC3	7.32057	0.928739	seq1	-608	-603	+	tgggaa
MA0625.3	MA0625.3.NFATC3	7.32057	0.928739	seq1	-319	-314	-	tgggaa
MA0488.2	MA0488.2.JUN	11.3512	0.928608	seq1	-530	-521	-	atgatgacac
MA0593.2	MA0593.2.FOXP2	10.6735	0.927273	seq1	80	88	-	gataaacac
MA0662.2	MA0662.2.MIXL1	7.37976	0.927028	seq1	-771	-766	+	aaatta
MA0497.1	MA0497.1.MEF2C	14.3561	0.926331	seq1	-864	-850	+	agtctaaaaaaagaa
MA0479.2	MA0479.2.FOXH1	9.8487	0.925979	seq1	-932	-925	-	aatcaact
MA0524.2	MA0524.2.TFAP2C	11.7971	0.925883	seq1	-54	-43	+	cgccccggggcc
MA0635.2	MA0635.2.BARHL2	6.64069	0.92569	seq1	16	21	-	taagcg
MA0625.3	MA0625.3.NFATC3	7.1981	0.925622	seq1	-607	-602	+	gggaaa
MA0497.2	MA0497.2.MEF2C	12.6499	0.924664	seq1	-861	-851	+	ctaaaaaaaga
MA0648.2	MA0648.2.GSC	8.07626	0.924549	seq1	-852	-847	-	taattc
MA0648.2	MA0648.2.GSC	8.07626	0.924549	seq1	-840	-835	-	taattc
MA0648.2	MA0648.2.GSC	8.07626	0.924549	seq1	-458	-453	+	taattc
MA0648.2	MA0648.2.GSC	8.07626	0.924549	seq1	-262	-257	-	taattc
MA0528.2	MA0528.2.ZNF263	13.0006	0.923465	seq1	-358	-347	-	gatgggaggaag
MA0634.2	MA0634.2.ALX3	7.45956	0.923081	seq1	-771	-766	+	aaatta
MA0516.1	MA0516.1.SP2	14.5086	0.920929	seq1	-10	5	-	gccccgcctcgggcc
MA0612.2	MA0612.2.EMX1	8.33194	0.920715	seq1	-525	-518	+	atcattag
MA0635.2	MA0635.2.BARHL2	6.20424	0.916496	seq1	245	250	+	taaatt
MA0498.3	MA0498.3.MEIS1	5.57785	0.915747	seq1	-281	-277	-	cgaca
MA0666.3	MA0666.3.MSX1	7.01128	0.915686	seq1	-929	-924	-	caatca
MA0666.3	MA0666.3.MSX1	7.01128	0.915686	seq1	-919	-914	+	caatca
MA0599.1	MA0599.1.KLF5	8.7883	0.915052	seq1	-74	-65	-	tcctctccca
MA0625.2	MA0625.2.NFATC3	7.98416	0.914826	seq1	-495	-487	-	atggaattt
MA0524.2	MA0524.2.TFAP2C	11.0228	0.913301	seq1	-54	-43	-	ggccccggggcg
MA0498.2	MA0498.2.MEIS1	6.24952	0.913092	seq1	-468	-462	+	atgacgt
MA0498.2	MA0498.2.MEIS1	6.22875	0.912652	seq1	-520	-514	+	tagacat
MA0666.1	MA0666.1.MSX1	8.19017	0.912311	seq1	-37	-30	-	ccaatgag
MA0662.2	MA0662.2.MIXL1	6.85392	0.911846	seq1	-929	-924	-	caatca
MA0662.2	MA0662.2.MIXL1	6.85392	0.911846	seq1	-919	-914	+	caatca
MA0498.2	MA0498.2.MEIS1	6.13494	0.910665	seq1	-834	-828	+	aagacac
MA0625.3	MA0625.3.NFATC3	6.59079	0.910163	seq1	-774	-769	+	aggaaa
MA0625.3	MA0625.3.NFATC3	6.59079	0.910163	seq1	-740	-735	+	aggaaa
MA0625.3	MA0625.3.NFATC3	6.59079	0.910163	seq1	-584	-579	+	aggaaa
MA0625.3	MA0625.3.NFATC3	6.59079	0.910163	seq1	-68	-63	+	aggaaa
MA0666.3	MA0666.3.MSX1	6.72954	0.909876	seq1	-771	-766	+	aaatta
MA0524.1	MA0524.1.TFAP2C	11.5472	0.909257	seq1	-54	-40	-	cgcggccccggggcg
MA0612.2	MA0612.2.EMX1	7.66857	0.908575	seq1	-37	-30	-	ccaatgag
MA0662.2	MA0662.2.MIXL1	6.70317	0.907494	seq1	-771	-766	-	taattt
MA0634.2	MA0634.2.ALX3	6.94961	0.907206	seq1	-771	-766	-	taattt
MA0592.3	MA0592.3.ESRRA	13.0902	0.907014	seq1	-294	-282	+	gagcaaggtcact
MA0442.1	MA0442.1.SOX10	6.81243	0.906887	seq1	-532	-527	+	cagtgt
MA0488.1	MA0488.1.JUN	10.9351	0.906816	seq1	-530	-518	-	ctaatgatgacac
MA0498.2	MA0498.2.MEIS1	5.95216	0.906794	seq1	88	94	-	gtgacgg
MA0259.1	MA0259.1.ARNT::HIF1A	8.04737	0.905978	seq1	-831	-824	-	gaacgtgt
MA0599.1	MA0599.1.KLF5	7.9482	0.904365	seq1	-22	-13	+	gtcccacctc
MA0498.3	MA0498.3.MEIS1	5.05607	0.904097	seq1	-885	-881	+	tgact
MA0498.3	MA0498.3.MEIS1	5.05607	0.904097	seq1	-869	-865	+	tgact
MA0498.3	MA0498.3.MEIS1	5.05607	0.904097	seq1	127	131	+	tgact
MA0668.1	MA0668.1.NEUROD2	8.50876	0.903812	seq1	-661	-652	-	ggcatatttt
MA0465.3	MA0465.3.CDX2	10.2026	0.903772	seq1	-991	-984	+	gaaataaa
MA0502.1	MA0502.1.NFYB	12.3563	0.903598	seq1	-37	-23	-	ctctcatccaatgag
MA0473.1	MA0473.1.ELF1	11.4509	0.902881	seq1	-98	-86	+	gcgcccggaagag
MA0612.3	MA0612.3.EMX1	6.23804	0.902303	seq1	-36	-31	-	caatga
MA0523.2	MA0523.2.TCF7L2	8.99613	0.902222	seq1	-908	-900	+	acatcaaac
MA0612.2	MA0612.2.EMX1	7.28078	0.901478	seq1	-525	-518	-	ctaatgat
MA0475.1	MA0475.1.FLI1	10.6192	0.901303	seq1	-70	-60	+	agaggaaacga
MA0498.2	MA0498.2.MEIS1	5.65233	0.900445	seq1	126	132	+	ctgactg
MA0627.3	MA0627.3.POU2F3	10.6832	0.9004	seq1	-244	-236	-	tttgcaaat
MA0627.3	MA0627.3.POU2F3	10.6832	0.9004	seq1	-243	-235	+	tttgcaaat
MA0625.2	MA0625.2.NFATC3	7.33382	0.899676	seq1	-609	-601	+	ttgggaaat
MA0635.2	MA0635.2.BARHL2	5.40517	0.899662	seq1	-575	-570	+	taaaag
MA0635.2	MA0635.2.BARHL2	5.40517	0.899662	seq1	-478	-473	+	taaaag
MA0635.2	MA0635.2.BARHL2	5.40517	0.899662	seq1	20	25	+	taaaag
MA0479.1	MA0479.1.FOXH1	9.02607	0.899601	seq1	-932	-922	-	aacaatcaact
MA0522.4	MA0522.4.TCF3	8.68149	0.899228	seq1	-220	-214	+	caccggc
MA0442.1	MA0442.1.SOX10	6.63642	0.899073	seq1	-422	-417	-	ctttct
MA0662.1	MA0662.1.MIXL1	7.43463	0.898706	seq1	-842	-833	+	atgaattaaa
MA0625.1	MA0625.1.NFATC3	9.42259	0.898394	seq1	-495	-486	+	aaattccatt
MA0498.3	MA0498.3.MEIS1	4.77916	0.897914	seq1	-225	-221	+	ggaca
MA0498.3	MA0498.3.MEIS1	4.77916	0.897914	seq1	-118	-114	-	ggaca
MA0524.3	MA0524.3.TFAP2C	9.45076	0.89779	seq1	-10	1	+	ggcccgaggcg
MA0635.1	MA0635.1.BARHL2	7.00498	0.896993	seq1	79	88	-	gataaacacc
MA0610.2	MA0610.2.DMRT3	8.00507	0.896852	seq1	-914	-908	-	tgtaact
MA0645.2	MA0645.2.ETV6	9.29659	0.896803	seq1	-94	-86	+	ccggaagag
MA0635.2	MA0635.2.BARHL2	5.26583	0.896726	seq1	-710	-705	-	taatct
MA0635.2	MA0635.2.BARHL2	5.26583	0.896726	seq1	-615	-610	-	taatct
MA0628.2	MA0628.2.POU6F1	7.62956	0.896706	seq1	-524	-519	+	tcatta
MA0628.2	MA0628.2.POU6F1	7.62956	0.896706	seq1	-524	-519	-	taatga
MA0466.2	MA0466.2.CEBPB	8.25094	0.896565	seq1	-610	-601	-	atttcccaat
MA0662.2	MA0662.2.MIXL1	6.32446	0.89656	seq1	-852	-847	+	gaatta
MA0662.2	MA0662.2.MIXL1	6.32446	0.89656	seq1	-840	-835	+	gaatta
MA0662.2	MA0662.2.MIXL1	6.32446	0.89656	seq1	-458	-453	-	gaatta
MA0662.2	MA0662.2.MIXL1	6.32446	0.89656	seq1	-262	-257	+	gaatta
MA0630.2	MA0630.2.SHOX	6.75264	0.896404	seq1	-852	-847	-	taattc
MA0630.2	MA0630.2.SHOX	6.75264	0.896404	seq1	-840	-835	-	taattc
MA0630.2	MA0630.2.SHOX	6.75264	0.896404	seq1	-458	-453	+	taattc
MA0630.2	MA0630.2.SHOX	6.75264	0.896404	seq1	-262	-257	-	taattc
MA0648.1	MA0648.1.GSC	8.77689	0.896305	seq1	-712	-703	-	tctaatcttc
MA0524.1	MA0524.1.TFAP2C	10.4814	0.895881	seq1	-13	2	+	cacggcccgaggcgg
MA0642.1	MA0642.1.EN2	7.86615	0.895848	seq1	-38	-29	-	tccaatgagg
MA0498.3	MA0498.3.MEIS1	4.65341	0.895107	seq1	-797	-793	-	tgcca
MA0498.3	MA0498.3.MEIS1	4.65341	0.895107	seq1	119	123	+	tgcca
MA0635.2	MA0635.2.BARHL2	5.18582	0.895041	seq1	237	242	+	aaaatg
MA0524.3	MA0524.3.TFAP2C	9.27954	0.894858	seq1	-11	-1	-	gcctcgggccg
MA0493.3	MA0493.3.KLF1	8.51212	0.894813	seq1	-84	-77	+	gggtggtg
MA0522.3	MA0522.3.TCF3	9.36497	0.8947	seq1	-222	-212	+	cacaccggctc
MA0498.2	MA0498.2.MEIS1	5.3779	0.894633	seq1	-282	-276	-	ccgacaa
MA0630.1	MA0630.1.SHOX	7.51504	0.894483	seq1	-841	-834	-	ttaattca
MA0642.1	MA0642.1.EN2	7.79947	0.894403	seq1	-921	-912	+	cacaatcagt
MA0625.2	MA0625.2.NFATC3	7.10047	0.894239	seq1	-741	-733	+	aaggaaaag
MA0642.1	MA0642.1.EN2	7.78397	0.894067	seq1	-931	-922	-	aacaatcaac
MA0593.1	MA0593.1.FOXP2	10.0627	0.893875	seq1	79	89	-	ggataaacacc
MA0625.3	MA0625.3.NFATC3	5.93481	0.893465	seq1	-93	-88	+	cggaag
MA0649.2	MA0649.2.HEY2	9.20753	0.893238	seq1	-832	-824	+	gacacgttc
MA0635.2	MA0635.2.BARHL2	5.08904	0.893002	seq1	-612	-607	+	ttattg
MA0662.2	MA0662.2.MIXL1	6.201	0.892996	seq1	-524	-519	-	taatga
MA0666.2	MA0666.2.MSX1	6.98034	0.89274	seq1	-930	-923	-	acaatcaa
MA0644.1	MA0644.1.ESX1	7.81301	0.892427	seq1	-931	-922	-	aacaatcaac
MA0498.2	MA0498.2.MEIS1	5.26153	0.892169	seq1	-870	-864	+	ttgacta
MA0502.2	MA0502.2.NFYB	11.7026	0.891945	seq1	32	43	-	aacattggcccg
MA0508.4	MA0508.4.PRDM1	8.4361	0.89175	seq1	-423	-417	-	ctttcta
MA0625.1	MA0625.1.NFATC3	9.15931	0.891705	seq1	-776	-767	-	aatttccttt
MA0594.3	MA0594.3.HOXA9	6.23097	0.891541	seq1	-65	-59	-	atcgttt
MA0630.2	MA0630.2.SHOX	6.59767	0.890961	seq1	-524	-519	-	taatga
MA0645.1	MA0645.1.ETV6	9.51244	0.890889	seq1	-95	-86	+	cccggaagag
MA0662.2	MA0662.2.MIXL1	6.11507	0.890515	seq1	-524	-519	+	tcatta
MA0661.2	MA0661.2.MEOX1	6.89043	0.890508	seq1	-37	-31	+	ctcattg
MA0662.2	MA0662.2.MIXL1	6.10916	0.890344	seq1	-852	-847	-	taattc
MA0662.2	MA0662.2.MIXL1	6.10916	0.890344	seq1	-840	-835	-	taattc
MA0662.2	MA0662.2.MIXL1	6.10916	0.890344	seq1	-458	-453	+	taattc
MA0662.2	MA0662.2.MIXL1	6.10916	0.890344	seq1	-262	-257	-	taattc
MA0510.1	MA0510.1.RFX5	10.1587	0.890001	seq1	-237	-223	-	tcccccagtaacatt
MA0493.2	MA0493.2.KLF1	8.50861	0.889704	seq1	-85	-77	+	agggtggtg
MA0599.1	MA0599.1.KLF5	6.79198	0.889656	seq1	-358	-349	+	cttcctccca
MA0522.4	MA0522.4.TCF3	8.27088	0.889644	seq1	171	177	+	cacctcc
MA0594.2	MA0594.2.HOXA9	7.08013	0.889355	seq1	-542	-533	+	gtcataagag
MA0612.1	MA0612.1.EMX1	8.03832	0.888975	seq1	-526	-517	-	tctaatgatg
MA0610.2	MA0610.2.DMRT3	7.66727	0.888783	seq1	-235	-229	-	agtaaca
MA0625.2	MA0625.2.NFATC3	6.86393	0.888729	seq1	-775	-767	+	aaggaaatt
MA0625.3	MA0625.3.NFATC3	5.73392	0.888352	seq1	-797	-792	+	tggcaa
MA0524.1	MA0524.1.TFAP2C	9.83392	0.887755	seq1	-11	4	-	ccccgcctcgggccg
MA0507.1	MA0507.1.POU2F2	10.9765	0.887562	seq1	-476	-464	-	gtcatttgccttt
MA0598.1	MA0598.1.EHF	7.5221	0.887497	seq1	-359	-352	+	tcttcctc
MA0634.2	MA0634.2.ALX3	6.31068	0.887316	seq1	-852	-847	+	gaatta
MA0634.2	MA0634.2.ALX3	6.31068	0.887316	seq1	-840	-835	+	gaatta
MA0634.2	MA0634.2.ALX3	6.31068	0.887316	seq1	-458	-453	-	gaatta
MA0634.2	MA0634.2.ALX3	6.31068	0.887316	seq1	-262	-257	+	gaatta
MA0524.2	MA0524.2.TFAP2C	9.41989	0.887253	seq1	-11	1	+	cggcccgaggcg
MA0625.2	MA0625.2.NFATC3	6.77559	0.886671	seq1	-321	-313	-	gtgggaagc
MA0475.3	MA0475.3.FLI1	7.6464	0.886477	seq1	-776	-768	+	aaaggaaat
MA0442.1	MA0442.1.SOX10	6.35185	0.88644	seq1	-762	-757	-	cattct
MA0528.3	MA0528.3.ZNF263	8.40956	0.886104	seq1	-116	-110	-	cggagga
MA0642.2	MA0642.2.EN2	7.11046	0.886094	seq1	-612	-605	-	cccaataa
MA0662.1	MA0662.1.MIXL1	6.93801	0.885782	seq1	-931	-922	-	aacaatcaac
MA0661.2	MA0661.2.MEOX1	6.65937	0.885346	seq1	-525	-519	+	atcatta
MA0597.1	MA0597.1.THAP1	7.10903	0.885205	seq1	-98	-90	+	gcgcccgga
MA0528.3	MA0528.3.ZNF263	8.36782	0.885137	seq1	175	181	-	aggagga
MA0502.3	MA0502.3.NFYB	9.63659	0.884797	seq1	-473	-465	-	tcatttgcc
MA0648.1	MA0648.1.GSC	8.24544	0.884649	seq1	-264	-255	-	ggtaattccc
MA0642.3	MA0642.3.EN2	6.68745	0.884532	seq1	-612	-606	-	ccaataa
MA0524.2	MA0524.2.TFAP2C	9.24868	0.884471	seq1	-11	1	-	cgcctcgggccg
MA0498.2	MA0498.2.MEIS1	4.85876	0.883639	seq1	-798	-792	-	ttgccaa
MA0498.2	MA0498.2.MEIS1	4.85602	0.883581	seq1	-886	-880	+	ctgacta
MA0644.3	MA0644.3.ESX1	5.71798	0.88341	seq1	-524	-518	-	ctaatga
MA0599.1	MA0599.1.KLF5	6.2947	0.88333	seq1	-85	-76	-	gcaccaccct
MA0474.2	MA0474.2.ERG	8.53845	0.883041	seq1	-776	-767	+	aaaggaaatt
MA0654.2	MA0654.2.ISX	5.67757	0.882821	seq1	-771	-766	-	taattt
MA0654.2	MA0654.2.ISX	5.6535	0.882269	seq1	-524	-519	+	tcatta
MA0482.3	MA0482.3.GATA4	9.14022	0.881915	seq1	-898	-891	+	ccttattt
MA0481.3	MA0481.3.FOXP1	9.21532	0.881595	seq1	79	89	-	ggataaacacc
MA0524.1	MA0524.1.TFAP2C	9.33135	0.881448	seq1	-350	-336	+	catctcctaaggcca
MA0635.2	MA0635.2.BARHL2	4.53922	0.881419	seq1	-771	-766	-	taattt
MA0634.2	MA0634.2.ALX3	6.11971	0.881371	seq1	-929	-924	-	caatca
MA0634.2	MA0634.2.ALX3	6.11971	0.881371	seq1	-919	-914	+	caatca
MA0662.2	MA0662.2.MIXL1	5.79809	0.881363	seq1	-36	-31	-	caatga
MA0666.2	MA0666.2.MSX1	6.39269	0.881299	seq1	-920	-913	+	acaatcag
MA0625.3	MA0625.3.NFATC3	5.44708	0.88105	seq1	-22	-17	-	tgggac
MA0442.3	MA0442.3.SOX10	6.84244	0.88087	seq1	-489	-484	-	acaatg
MA0661.1	MA0661.1.MEOX1	7.50266	0.880192	seq1	-264	-255	+	gggaattacc
MA0496.1	MA0496.1.MAFK	9.60712	0.879807	seq1	-532	-518	+	cagtgtcatcattag
MA0634.2	MA0634.2.ALX3	6.05704	0.87942	seq1	-612	-607	-	caataa
MA0644.1	MA0644.1.ESX1	7.29184	0.879029	seq1	-614	-605	-	cccaataatc
MA0666.2	MA0666.2.MSX1	6.27258	0.878961	seq1	-772	-765	+	gaaattat
MA0634.2	MA0634.2.ALX3	6.032	0.878641	seq1	-524	-519	+	tcatta
MA0669.1	MA0669.1.NEUROG2	9.32928	0.878042	seq1	-661	-652	+	aaaatatgcc
MA0523.2	MA0523.2.TCF7L2	7.45468	0.878019	seq1	17	25	+	gcttaaaag
MA0630.2	MA0630.2.SHOX	6.22723	0.877951	seq1	-771	-766	+	aaatta
MA0661.1	MA0661.1.MEOX1	7.37364	0.877534	seq1	-526	-517	-	tctaatgatg
MA0625.2	MA0625.2.NFATC3	6.38313	0.877528	seq1	-69	-61	+	gaggaaacg
MA0630.1	MA0630.1.SHOX	6.9742	0.877056	seq1	-772	-765	-	ataatttc
MA0661.2	MA0661.2.MEOX1	6.26818	0.876607	seq1	-772	-766	+	gaaatta
MA0632.3	MA0632.3.TCFL5	5.06864	0.876559	seq1	-144	-137	+	gcgcgccc
MA0493.2	MA0493.2.KLF1	7.77159	0.876487	seq1	-5	4	+	gaggcgggg
MA0516.1	MA0516.1.SP2	11.2268	0.876393	seq1	-22	-8	+	gtcccacctcacggc
MA0662.1	MA0662.1.MIXL1	6.57133	0.876239	seq1	-38	-29	-	tccaatgagg
MA0597.1	MA0597.1.THAP1	6.81109	0.876086	seq1	-320	-312	+	cttcccact
MA0484.1	MA0484.1.HNF4G	9.82966	0.875932	seq1	31	45	+	ccgggccaatgttca
MA0627.2	MA0627.2.POU2F3	10.5725	0.875701	seq1	-477	-465	+	aaaaggcaaatga
MA0597.1	MA0597.1.THAP1	6.79507	0.875596	seq1	214	222	-	cttcccttt
MA0522.3	MA0522.3.TCF3	8.46014	0.874923	seq1	169	179	+	accacctcctc
MA0662.1	MA0662.1.MIXL1	6.51509	0.874775	seq1	-842	-833	-	tttaattcat
MA0635.1	MA0635.1.BARHL2	5.79915	0.874546	seq1	-617	-608	-	aataatcttt
MA0625.2	MA0625.2.NFATC3	6.25088	0.874446	seq1	-24	-16	-	gtgggacct
MA0661.2	MA0661.2.MEOX1	6.17017	0.874418	seq1	-528	-522	+	gtcatca
MA0644.3	MA0644.3.ESX1	5.1946	0.873627	seq1	-772	-766	+	gaaatta
MA0634.2	MA0634.2.ALX3	5.86778	0.873529	seq1	-852	-847	-	taattc
MA0634.2	MA0634.2.ALX3	5.86778	0.873529	seq1	-840	-835	-	taattc
MA0634.2	MA0634.2.ALX3	5.86778	0.873529	seq1	-458	-453	+	taattc
MA0634.2	MA0634.2.ALX3	5.86778	0.873529	seq1	-262	-257	-	taattc
MA0664.2	MA0664.2.MLXIPL	7.96715	0.873315	seq1	-725	-718	+	atcaagtg
MA0644.2	MA0644.2.ESX1	5.42115	0.873161	seq1	-37	-30	-	ccaatgag
MA0660.1	MA0660.1.MEF2B	9.73659	0.873047	seq1	-862	-851	+	tctaaaaaaaga
MA0492.2	MA0492.2.JUND	6.14395	0.872969	seq1	-530	-520	-	aatgatgacac
MA0479.2	MA0479.2.FOXH1	6.29834	0.872944	seq1	-603	-596	+	aatccaaa
MA0642.1	MA0642.1.EN2	6.80295	0.872808	seq1	-264	-255	+	gggaattacc
MA0592.4	MA0592.4.ESRRA	9.75962	0.872268	seq1	-730	-722	+	tcaagatca
MA0465.1	MA0465.1.CDX2	7.93252	0.872159	seq1	-671	-661	+	aagtaagaaaa
MA0648.1	MA0648.1.GSC	7.67543	0.872148	seq1	-617	-608	-	aataatcttt
MA0666.3	MA0666.3.MSX1	4.89352	0.872013	seq1	-524	-519	+	tcatta
MA0498.2	MA0498.2.MEIS1	4.30232	0.871856	seq1	118	124	+	gtgccag
MA0648.2	MA0648.2.GSC	6.03816	0.871839	seq1	-391	-386	-	tgatcc
MA0648.2	MA0648.2.GSC	6.03816	0.871839	seq1	253	258	+	tgatcc
MA0625.2	MA0625.2.NFATC3	6.13721	0.871798	seq1	101	109	-	aaggaacct
MA0661.2	MA0661.2.MEOX1	6.05061	0.871747	seq1	-263	-257	+	ggaatta
MA0647.1	MA0647.1.GRHL1	10.7686	0.87156	seq1	-451	-440	+	aaaactagttct
MA0593.2	MA0593.2.FOXP2	7.59478	0.871491	seq1	-926	-918	-	tgtgaacaa
MA0493.3	MA0493.3.KLF1	7.26101	0.871177	seq1	-4	4	+	aggcgggg
MA0627.3	MA0627.3.POU2F3	8.98533	0.87117	seq1	-475	-467	+	aaggcaaat
MA0594.3	MA0594.3.HOXA9	5.45711	0.871128	seq1	-470	-464	-	gtcattt
MA0644.3	MA0644.3.ESX1	5.05161	0.870955	seq1	-36	-30	-	ccaatga
MA0613.1	MA0613.1.FOXG1	7.21869	0.870697	seq1	-926	-919	-	gtgaacaa
MA0654.2	MA0654.2.ISX	5.1358	0.870379	seq1	-771	-766	+	aaatta
MA0526.1	MA0526.1.USF2	6.94971	0.870296	seq1	-288	-278	-	gacaagtgacc
MA0598.1	MA0598.1.EHF	6.55236	0.870194	seq1	-294	-287	-	ccttgctc
MA0466.2	MA0466.2.CEBPB	6.28932	0.870005	seq1	-610	-601	+	attgggaaat
MA0507.1	MA0507.1.POU2F2	9.70748	0.869843	seq1	-244	-232	-	aacatttgcaaat
MA0508.4	MA0508.4.PRDM1	7.44359	0.869832	seq1	-301	-295	-	ttttctc
MA0524.3	MA0524.3.TFAP2C	7.81002	0.869699	seq1	-52	-42	+	ccccggggccg
MA0508.4	MA0508.4.PRDM1	7.43453	0.869632	seq1	-806	-800	-	cgttctc
MA0475.1	MA0475.1.FLI1	8.49024	0.869576	seq1	-776	-766	+	aaaggaaatta
MA0598.1	MA0598.1.EHF	6.51044	0.869446	seq1	172	179	+	acctcctc
MA0524.3	MA0524.3.TFAP2C	7.78079	0.869199	seq1	-9	2	+	gcccgaggcgg
MA0471.3	MA0471.3.E2F6	8.32342	0.869181	seq1	-202	-195	-	ggcggaaa
MA0481.4	MA0481.4.FOXP1	7.49039	0.869081	seq1	-784	-778	-	gtaaaga
MA0498.3	MA0498.3.MEIS1	3.48255	0.868964	seq1	-922	-918	+	tcaca
MA0498.3	MA0498.3.MEIS1	3.48255	0.868964	seq1	-555	-551	+	tcaca
MA0498.3	MA0498.3.MEIS1	3.48255	0.868964	seq1	-486	-482	-	tcaca
MA0498.3	MA0498.3.MEIS1	3.48255	0.868964	seq1	-388	-384	+	tcaca
MA0498.3	MA0498.3.MEIS1	3.48255	0.868964	seq1	-106	-102	+	tcaca
MA0654.1	MA0654.1.ISX	5.99522	0.868879	seq1	-37	-30	-	ccaatgag
MA0475.2	MA0475.2.FLI1	6.94232	0.868763	seq1	-776	-767	+	aaaggaaatt
MA0644.2	MA0644.2.ESX1	5.17496	0.868639	seq1	-525	-518	-	ctaatgat
MA0642.2	MA0642.2.EN2	6.40109	0.868542	seq1	-38	-31	+	cctcattg
MA0522.2	MA0522.2.TCF3	5.89081	0.868523	seq1	75	84	-	aacaccagtc
MA0666.1	MA0666.1.MSX1	6.42194	0.868519	seq1	-920	-913	+	acaatcag
MA0597.1	MA0597.1.THAP1	6.5628	0.868487	seq1	-397	-389	+	tctcccgga
MA0594.3	MA0594.3.HOXA9	5.34934	0.868285	seq1	-528	-522	+	gtcatca
MA0475.3	MA0475.3.FLI1	6.33278	0.868204	seq1	-203	-195	-	ggcggaaac
MA0594.2	MA0594.2.HOXA9	6.18168	0.867846	seq1	-68	-59	-	atcgtttcct
MA0465.2	MA0465.2.CDX2	10.0555	0.86774	seq1	-993	-982	+	atgaaataaacc
MA0630.2	MA0630.2.SHOX	5.92937	0.86749	seq1	-929	-924	+	tgattg
MA0630.2	MA0630.2.SHOX	5.92937	0.86749	seq1	-919	-914	-	tgattg
MA0642.3	MA0642.3.EN2	6.00179	0.867473	seq1	-37	-31	+	ctcattg
MA0625.3	MA0625.3.NFATC3	4.91307	0.867457	seq1	-411	-406	+	tgggat
MA0625.3	MA0625.3.NFATC3	4.91307	0.867457	seq1	-152	-147	-	tgggat
MA0466.1	MA0466.1.CEBPB	4.50215	0.867132	seq1	-996	-986	-	tatttcatagt
MA0649.1	MA0649.1.HEY2	8.56763	0.866936	seq1	-832	-823	+	gacacgttca
MA0466.1	MA0466.1.CEBPB	4.483	0.866931	seq1	-587	-577	-	aatttcctaag
MA0628.2	MA0628.2.POU6F1	6.59503	0.86661	seq1	-771	-766	+	aaatta
MA0628.2	MA0628.2.POU6F1	6.59503	0.86661	seq1	-771	-766	-	taattt
MA0661.2	MA0661.2.MEOX1	5.81264	0.866431	seq1	-36	-30	-	ccaatga
MA0635.2	MA0635.2.BARHL2	3.82419	0.866355	seq1	-777	-772	+	taaagg
MA0471.1	MA0471.1.E2F6	7.11144	0.865942	seq1	-360	-350	-	gggaggaagac
MA0473.1	MA0473.1.ELF1	8.58836	0.865928	seq1	-73	-61	+	gggagaggaaacg
MA0662.2	MA0662.2.MIXL1	5.26007	0.865829	seq1	-612	-607	-	caataa
MA0647.1	MA0647.1.GRHL1	10.3867	0.865763	seq1	-451	-440	-	agaactagtttt
MA0632.3	MA0632.3.TCFL5	4.28687	0.865403	seq1	-106	-99	+	tcacacgg
MA0630.1	MA0630.1.SHOX	6.60604	0.865192	seq1	-37	-30	+	ctcattgg
MA0599.1	MA0599.1.KLF5	4.86546	0.865148	seq1	173	182	+	cctcctccta
MA0654.2	MA0654.2.ISX	4.90753	0.865137	seq1	-524	-519	-	taatga
MA0666.1	MA0666.1.MSX1	6.27981	0.864999	seq1	-930	-923	-	acaatcaa
MA0662.1	MA0662.1.MIXL1	6.13363	0.864847	seq1	-773	-764	+	ggaaattatg
MA0482.2	MA0482.2.GATA4	9.59479	0.864717	seq1	-900	-889	+	ctccttatttta
MA0471.3	MA0471.3.E2F6	8.09821	0.864511	seq1	-267	-260	+	agagggaa
MA0475.2	MA0475.2.FLI1	6.63007	0.864508	seq1	-95	-86	+	cccggaagag
MA0625.3	MA0625.3.NFATC3	4.7906	0.86434	seq1	-264	-259	+	gggaat
MA0474.2	MA0474.2.ERG	7.40674	0.864198	seq1	-70	-61	+	agaggaaacg
MA0623.2	MA0623.2.NEUROG1	6.55095	0.863592	seq1	-661	-652	-	ggcatatttt
MA0625.1	MA0625.1.NFATC3	8.05153	0.86356	seq1	-204	-195	+	ggtttccgcc
MA0635.1	MA0635.1.BARHL2	5.20357	0.863459	seq1	-480	-471	+	tttaaaaggc
MA0528.3	MA0528.3.ZNF263	7.42986	0.863405	seq1	217	223	+	gggaaga
MA0654.2	MA0654.2.ISX	4.82731	0.863295	seq1	-36	-31	-	caatga
MA0647.2	MA0647.2.GRHL1	9.21298	0.863246	seq1	-450	-441	+	aaactagttc
MA0594.2	MA0594.2.HOXA9	5.97577	0.862916	seq1	-654	-645	+	gccgtcaact
MA0618.2	MA0618.2.LBX1	5.86735	0.862499	seq1	-525	-519	-	taatgat
MA0625.3	MA0625.3.NFATC3	4.7173	0.862474	seq1	103	108	-	aggaac
MA0625.3	MA0625.3.NFATC3	4.7173	0.862474	seq1	165	170	+	aggaac
MA0594.2	MA0594.2.HOXA9	5.95572	0.862436	seq1	-525	-516	+	atcattagac
MA0462.3	MA0462.3.BATF::JUN	6.92499	0.862336	seq1	-781	-775	+	ttactaa
MA0635.2	MA0635.2.BARHL2	3.63244	0.862316	seq1	-820	-815	+	taagca
MA0594.3	MA0594.3.HOXA9	5.12233	0.862297	seq1	-654	-648	+	gccgtca
MA0625.2	MA0625.2.NFATC3	5.72453	0.862184	seq1	-798	-790	+	ttggcaaaa
MA0635.1	MA0635.1.BARHL2	5.128	0.862052	seq1	-484	-475	-	tttaaactca
MA0635.1	MA0635.1.BARHL2	5.12746	0.862042	seq1	243	252	+	gctaaattcg
MA0497.1	MA0497.1.MEF2C	9.58638	0.861888	seq1	-456	-442	+	attctaaaactagtt
MA0597.1	MA0597.1.THAP1	6.34647	0.861866	seq1	118	126	+	gtgccagcc
MA0528.3	MA0528.3.ZNF263	7.36332	0.861863	seq1	-71	-65	+	gagagga
MA0498.3	MA0498.3.MEIS1	3.1632	0.861834	seq1	-464	-460	-	agacg
MA0498.3	MA0498.3.MEIS1	3.1632	0.861834	seq1	156	160	+	agacg
MA0498.3	MA0498.3.MEIS1	3.1632	0.861834	seq1	232	236	+	agacg
MA0475.3	MA0475.3.FLI1	5.86498	0.861697	seq1	-95	-87	+	cccggaaga
MA0630.2	MA0630.2.SHOX	5.75917	0.861513	seq1	-36	-31	+	tcattg
MA0660.1	MA0660.1.MEF2B	8.75536	0.861474	seq1	-454	-443	+	tctaaaactagt
MA0640.3	MA0640.3.ELF3	8.92647	0.861306	seq1	171	179	+	cacctcctc
MA0648.2	MA0648.2.GSC	5.63011	0.861286	seq1	-771	-766	-	taattt
MA0474.2	MA0474.2.ERG	7.22132	0.861111	seq1	-204	-195	-	ggcggaaacc
MA0640.2	MA0640.2.ELF3	10.6361	0.861106	seq1	168	181	+	aaccacctcctcct
MA0635.1	MA0635.1.BARHL2	5.05678	0.860726	seq1	18	27	+	cttaaaagcc
MA0623.2	MA0623.2.NEUROG1	6.34841	0.860648	seq1	-661	-652	+	aaaatatgcc
MA0630.2	MA0630.2.SHOX	5.7322	0.860565	seq1	-524	-519	+	tcatta
MA0645.1	MA0645.1.ETV6	7.73695	0.860482	seq1	-70	-61	+	agaggaaacg
MA0613.1	MA0613.1.FOXG1	6.6492	0.859897	seq1	-785	-778	-	gtaaagat
MA0635.2	MA0635.2.BARHL2	3.51691	0.859882	seq1	-839	-834	-	ttaatt
MA0648.1	MA0648.1.GSC	7.11333	0.859821	seq1	-842	-833	-	tttaattcat
MA0464.3	MA0464.3.BHLHE40	5.73915	0.859497	seq1	-874	-867	-	tcaagtgc
MA0664.2	MA0664.2.MLXIPL	7.33237	0.859477	seq1	-873	-866	-	gtcaagtg
MA0473.4	MA0473.4.ELF1	9.23449	0.859321	seq1	-94	-86	+	ccggaagag
MA0475.2	MA0475.2.FLI1	6.2395	0.859186	seq1	-70	-61	+	agaggaaacg
MA0644.2	MA0644.2.ESX1	4.65192	0.859031	seq1	-772	-765	+	gaaattat
MA0666.1	MA0666.1.MSX1	6.03874	0.859028	seq1	-525	-518	-	ctaatgat
MA0495.1	MA0495.1.MAFF	10.9574	0.858966	seq1	-533	-516	+	gcagtgtcatcattagac
MA0598.4	MA0598.4.EHF	8.73114	0.858899	seq1	-775	-767	-	aatttcctt
MA0470.1	MA0470.1.E2F4	7.20269	0.858873	seq1	-204	-194	-	tggcggaaacc
MA0498.2	MA0498.2.MEIS1	3.68735	0.858832	seq1	-923	-917	+	ttcacaa
MA0630.2	MA0630.2.SHOX	5.6796	0.858718	seq1	-612	-607	+	ttattg
MA0523.2	MA0523.2.TCF7L2	6.22476	0.858708	seq1	-622	-614	+	agaaaaaag
MA0484.1	MA0484.1.HNF4G	8.48355	0.858588	seq1	-729	-715	+	caagatcaagtgtca
MA0508.4	MA0508.4.PRDM1	6.92886	0.858465	seq1	-294	-288	-	cttgctc
MA0471.1	MA0471.1.E2F6	6.59385	0.858306	seq1	-204	-194	-	tggcggaaacc
MA0635.1	MA0635.1.BARHL2	4.92307	0.858237	seq1	235	244	+	cgaaaatggc
MA0510.1	MA0510.1.RFX5	7.36634	0.858164	seq1	-82	-68	-	tctcccaggcaccac
MA0485.2	MA0485.2.HOXC9	6.03833	0.858158	seq1	-973	-964	-	atcttaaaat
MA0508.3	MA0508.3.PRDM1	8.44472	0.858048	seq1	-303	-293	-	tcttttctcct
MA0528.3	MA0528.3.ZNF263	7.196	0.857986	seq1	-443	-437	-	gggagaa
MA0662.1	MA0662.1.MIXL1	5.86524	0.857863	seq1	-526	-517	-	tctaatgatg
MA0522.2	MA0522.2.TCF3	5.2477	0.857711	seq1	-222	-213	+	cacaccggct
MA0662.1	MA0662.1.MIXL1	5.85323	0.85755	seq1	-264	-255	+	gggaattacc
MA0481.2	MA0481.2.FOXP1	8.73904	0.857196	seq1	78	89	-	ggataaacacca
MA0625.2	MA0625.2.NFATC3	5.50948	0.857174	seq1	-608	-600	+	tgggaaatc
MA0635.1	MA0635.1.BARHL2	4.86572	0.85717	seq1	-614	-605	+	gattattggg
MA0632.3	MA0632.3.TCFL5	3.7096	0.857166	seq1	91	98	+	tcactcgc
MA0647.2	MA0647.2.GRHL1	8.8312	0.857075	seq1	-450	-441	-	gaactagttt
MA0625.2	MA0625.2.NFATC3	5.49815	0.85691	seq1	164	172	+	gaggaacca
MA0666.1	MA0666.1.MSX1	5.94583	0.856727	seq1	-525	-518	+	atcattag
MA0497.2	MA0497.2.MEF2C	8.17799	0.856685	seq1	-453	-443	+	ctaaaactagt
MA0635.1	MA0635.1.BARHL2	4.83752	0.856645	seq1	14	23	-	tttaagcgca
MA0645.2	MA0645.2.ETV6	7.00894	0.856565	seq1	-69	-61	+	gaggaaacg
MA0654.1	MA0654.1.ISX	5.41337	0.856332	seq1	-525	-518	+	atcattag
MA0475.3	MA0475.3.FLI1	5.4742	0.856261	seq1	-70	-62	+	agaggaaac
MA0642.2	MA0642.2.EN2	5.88881	0.855866	seq1	-526	-519	+	catcatta
MA0485.3	MA0485.3.HOXC9	5.66938	0.855862	seq1	-972	-964	-	atcttaaaa
MA0612.3	MA0612.3.EMX1	3.85434	0.855684	seq1	-771	-766	+	aaatta
MA0662.1	MA0662.1.MIXL1	5.77976	0.855638	seq1	-526	-517	+	catcattaga
MA0485.3	MA0485.3.HOXC9	5.63707	0.855427	seq1	-542	-534	+	gtcataaga
MA0642.1	MA0642.1.EN2	5.99304	0.855256	seq1	-526	-517	+	catcattaga
MA0612.1	MA0612.1.EMX1	6.82909	0.854999	seq1	-472	-463	+	gcaaatgacg
MA0658.2	MA0658.2.LHX6	5.54103	0.854972	seq1	-525	-518	+	atcattag
MA0442.3	MA0442.3.SOX10	5.80295	0.854897	seq1	-383	-378	-	tcaaag
MA0642.3	MA0642.3.EN2	5.48602	0.85464	seq1	-525	-519	+	atcatta
MA0508.4	MA0508.4.PRDM1	6.74809	0.854473	seq1	-358	-352	+	cttcctc
MA0528.2	MA0528.2.ZNF263	9.5056	0.854394	seq1	173	184	-	agtaggaggagg
MA0502.3	MA0502.3.NFYB	8.10854	0.854384	seq1	-36	-28	+	tcattggat
MA0498.2	MA0498.2.MEIS1	3.4757	0.85435	seq1	-107	-101	+	ttcacac
MA0661.1	MA0661.1.MEOX1	6.23829	0.854142	seq1	-773	-764	+	ggaaattatg
MA0466.2	MA0466.2.CEBPB	5.10476	0.853966	seq1	-587	-578	+	cttaggaaat
MA0475.1	MA0475.1.FLI1	7.43094	0.853789	seq1	-95	-85	+	cccggaagaga
MA0475.2	MA0475.2.FLI1	5.83771	0.853711	seq1	-204	-195	-	ggcggaaacc
MA0625.2	MA0625.2.NFATC3	5.35637	0.853607	seq1	-585	-577	+	taggaaatt
MA0481.4	MA0481.4.FOXP1	6.85041	0.853248	seq1	-925	-919	-	gtgaaca
MA0498.2	MA0498.2.MEIS1	3.42014	0.853174	seq1	-226	-220	+	gggacac
MA0476.2	MA0476.2.FOS	4.58918	0.853064	seq1	109	116	+	tgggtcat
MA0640.3	MA0640.3.ELF3	8.52705	0.852906	seq1	-775	-767	-	aatttcctt
MA0498.2	MA0498.2.MEIS1	3.40508	0.852855	seq1	-389	-383	+	atcacac
MA0618.2	MA0618.2.LBX1	5.42858	0.852755	seq1	-37	-31	-	caatgag
MA0634.1	MA0634.1.ALX3	6.8079	0.852484	seq1	-614	-605	-	cccaataatc
MA0662.1	MA0662.1.MIXL1	5.65224	0.852319	seq1	-921	-912	+	cacaatcagt
MA0662.1	MA0662.1.MIXL1	5.64309	0.852081	seq1	-773	-764	-	cataatttcc
MA0474.2	MA0474.2.ERG	6.67749	0.852056	seq1	-95	-86	+	cccggaagag
MA0662.1	MA0662.1.MIXL1	5.63834	0.851958	seq1	-264	-255	-	ggtaattccc
MA0634.1	MA0634.1.ALX3	6.7868	0.851924	seq1	-842	-833	+	atgaattaaa
MA0516.3	MA0516.3.SP2	7.27245	0.851664	seq1	-144	-136	-	ggggcgcgc
MA0493.3	MA0493.3.KLF1	6.2201	0.851513	seq1	201	208	+	gggcctgg
MA0442.1	MA0442.1.SOX10	5.55851	0.85122	seq1	-955	-950	-	ctttgg
MA0442.1	MA0442.1.SOX10	5.55851	0.85122	seq1	-547	-542	+	ctttgg
MA0522.2	MA0522.2.TCF3	4.85839	0.851166	seq1	169	178	+	accacctcct
MA0648.1	MA0648.1.GSC	6.71155	0.851009	seq1	-854	-845	-	tataattctt
MA0642.3	MA0642.3.EN2	5.33552	0.850896	seq1	-491	-485	+	tccattg
MA0506.1	MA0506.1.NRF1	5.96186	0.850615	seq1	-104	-94	+	acacgggcgcc
MA0498.2	MA0498.2.MEIS1	3.29809	0.850589	seq1	231	237	+	aagacga
MA0625.2	MA0625.2.NFATC3	5.22452	0.850536	seq1	-94	-86	+	ccggaagag
MA0498.3	MA0498.3.MEIS1	2.65485	0.850484	seq1	-797	-793	+	tggca
MA0498.3	MA0498.3.MEIS1	2.65485	0.850484	seq1	119	123	-	tggca
MA0471.1	MA0471.1.E2F6	6.06036	0.850435	seq1	-321	-311	-	cagtgggaagc
MA0644.1	MA0644.1.ESX1	6.1791	0.850422	seq1	-921	-912	+	cacaatcagt
MA0625.1	MA0625.1.NFATC3	7.53418	0.850416	seq1	-742	-733	-	cttttccttc
MA0498.2	MA0498.2.MEIS1	3.28184	0.850245	seq1	-487	-481	-	ctcacaa
MA0642.3	MA0642.3.EN2	5.30594	0.85016	seq1	-916	-910	+	tcagtta
MA0648.2	MA0648.2.GSC	5.19545	0.850045	seq1	84	89	+	ttatcc
MA0612.1	MA0612.1.EMX1	6.65082	0.84999	seq1	-773	-764	-	cataatttcc
MA0507.1	MA0507.1.POU2F2	8.27385	0.849826	seq1	-604	-592	-	gttatttggattt
MA0598.4	MA0598.4.EHF	8.2927	0.849733	seq1	-94	-86	-	ctcttccgg
MA0654.2	MA0654.2.ISX	4.22988	0.849574	seq1	-852	-847	+	gaatta
MA0654.2	MA0654.2.ISX	4.22988	0.849574	seq1	-840	-835	+	gaatta
MA0654.2	MA0654.2.ISX	4.22988	0.849574	seq1	-458	-453	-	gaatta
MA0654.2	MA0654.2.ISX	4.22988	0.849574	seq1	-262	-257	+	gaatta
MA0635.1	MA0635.1.BARHL2	4.45341	0.849495	seq1	-577	-568	+	tctaaaagaa
MA0482.3	MA0482.3.GATA4	7.68687	0.849254	seq1	-300	-293	-	tcttttct
MA0501.2	MA0501.2.MAF::NFE2	9.38382	0.84918	seq1	-534	-524	-	atgacactgct
MA0625.3	MA0625.3.NFATC3	4.18329	0.848881	seq1	-551	-546	-	aggaat
MA0482.3	MA0482.3.GATA4	7.67028	0.848881	seq1	-710	-703	-	tctaatct
MA0635.2	MA0635.2.BARHL2	2.99391	0.848864	seq1	-915	-910	-	taactg
MA0484.1	MA0484.1.HNF4G	7.72807	0.848853	seq1	-343	-329	+	taaggccagagctcc
MA0651.1	MA0651.1.HOXC11	7.17997	0.848599	seq1	-543	-533	+	ggtcataagag
MA0508.1	MA0508.1.PRDM1	10.7587	0.848465	seq1	-744	-730	+	cagaaggaaaagtgt
MA0473.1	MA0473.1.ELF1	7.2328	0.84843	seq1	-360	-348	-	atgggaggaagac
MA0625.2	MA0625.2.NFATC3	5.12605	0.848242	seq1	216	224	+	agggaagaa
MA0481.3	MA0481.3.FOXP1	7.7093	0.848096	seq1	-786	-776	-	tagtaaagatc
MA0498.2	MA0498.2.MEIS1	3.18026	0.848094	seq1	-465	-459	-	tagacgt
MA0632.2	MA0632.2.TCFL5	4.59463	0.847917	seq1	-106	-97	+	tcacacgggc
MA0502.2	MA0502.2.NFYB	9.2538	0.847772	seq1	-37	-26	+	ctcattggatga
MA0644.2	MA0644.2.ESX1	4.00617	0.847169	seq1	-525	-518	+	atcattag
MA0634.2	MA0634.2.ALX3	5.02055	0.847154	seq1	-524	-519	-	taatga
MA0524.3	MA0524.3.TFAP2C	6.48576	0.847028	seq1	-348	-338	-	gccttaggaga
MA0471.3	MA0471.3.E2F6	7.25221	0.846967	seq1	-319	-312	-	agtgggaa
MA0644.2	MA0644.2.ESX1	3.98108	0.846708	seq1	-920	-913	+	acaatcag
MA0524.3	MA0524.3.TFAP2C	6.45172	0.846445	seq1	-10	1	-	cgcctcgggcc
MA0498.2	MA0498.2.MEIS1	3.09338	0.846254	seq1	-556	-550	+	ctcacat
MA0625.2	MA0625.2.NFATC3	5.03915	0.846217	seq1	-265	-257	+	agggaatta
MA0492.1	MA0492.1.JUND	4.72764	0.8462	seq1	-531	-517	-	tctaatgatgacact
MA0492.2	MA0492.2.JUND	3.64791	0.846012	seq1	-531	-521	+	agtgtcatcat
MA0481.3	MA0481.3.FOXP1	7.61081	0.845905	seq1	-927	-917	-	ttgtgaacaat
MA0666.1	MA0666.1.MSX1	5.50654	0.845848	seq1	-772	-765	+	gaaattat
MA0462.1	MA0462.1.BATF::JUN	4.62059	0.845831	seq1	237	247	+	aaaatggctaa
MA0648.1	MA0648.1.GSC	6.47364	0.845791	seq1	-773	-764	-	cataatttcc
MA0668.1	MA0668.1.NEUROD2	4.95593	0.845755	seq1	-661	-652	+	aaaatatgcc
MA0644.1	MA0644.1.ESX1	5.98836	0.845518	seq1	-601	-592	+	tccaaataac
MA0493.2	MA0493.2.KLF1	6.04176	0.845468	seq1	-74	-66	+	tgggagagg
MA0634.1	MA0634.1.ALX3	6.54209	0.845431	seq1	-842	-833	-	tttaattcat
MA0594.3	MA0594.3.HOXA9	4.47978	0.845347	seq1	-768	-762	-	ttcataa
MA0648.1	MA0648.1.GSC	6.45106	0.845296	seq1	82	91	+	gtttatccgt
MA0630.1	MA0630.1.SHOX	5.98727	0.845253	seq1	-525	-518	-	ctaatgat
MA0465.1	MA0465.1.CDX2	6.13538	0.845136	seq1	-993	-983	+	atgaaataaac
MA0612.3	MA0612.3.EMX1	3.31298	0.845097	seq1	113	118	-	ccatga
MA0594.3	MA0594.3.HOXA9	4.47029	0.845097	seq1	-14	-8	-	gccgtga
MA0596.1	MA0596.1.SREBF2	8.66841	0.844822	seq1	-965	-956	+	atgggctggt
MA0594.2	MA0594.2.HOXA9	5.21788	0.844772	seq1	-528	-519	+	gtcatcatta
MA0465.1	MA0465.1.CDX2	6.11007	0.844755	seq1	-544	-534	+	tggtcataaga
MA0668.1	MA0668.1.NEUROD2	4.89403	0.844743	seq1	-790	-781	-	aagatctgct
MA0618.2	MA0618.2.LBX1	5.0654	0.844689	seq1	-524	-518	+	tcattag
MA0644.3	MA0644.3.ESX1	3.63634	0.844502	seq1	-525	-519	+	atcatta
MA0658.2	MA0658.2.LHX6	4.97473	0.844501	seq1	-841	-834	+	tgaattaa
MA0662.2	MA0662.2.MIXL1	4.50945	0.844158	seq1	-710	-705	+	agatta
MA0662.2	MA0662.2.MIXL1	4.50945	0.844158	seq1	-615	-610	+	agatta
MA0642.2	MA0642.2.EN2	5.41056	0.844032	seq1	-917	-910	+	atcagtta
MA0644.3	MA0644.3.ESX1	3.61116	0.844032	seq1	-929	-923	-	acaatca
MA0644.3	MA0644.3.ESX1	3.61116	0.844032	seq1	-920	-914	+	acaatca
MA0473.1	MA0473.1.ELF1	6.87361	0.843793	seq1	-745	-733	+	gcagaaggaaaag
MA0493.3	MA0493.3.KLF1	5.8055	0.84368	seq1	-73	-66	+	gggagagg
MA0462.3	MA0462.3.BATF::JUN	6.09053	0.843654	seq1	109	115	-	tgaccca
MA0466.1	MA0466.1.CEBPB	2.25285	0.843554	seq1	115	125	-	gctggcaccat
MA0648.2	MA0648.2.GSC	4.93675	0.843354	seq1	-31	-26	-	tcatcc
MA0644.1	MA0644.1.ESX1	5.89875	0.843215	seq1	-773	-764	-	cataatttcc
MA0654.1	MA0654.1.ISX	4.80481	0.84321	seq1	-841	-834	+	tgaattaa
MA0475.1	MA0475.1.FLI1	6.71756	0.843158	seq1	170	180	-	ggaggaggtgg
MA0527.2	MA0527.2.ZBTB33	8.32306	0.843103	seq1	149	158	-	tctcccggga
MA0666.1	MA0666.1.MSX1	5.39483	0.843081	seq1	-613	-606	-	ccaataat
MA0635.2	MA0635.2.BARHL2	2.71783	0.843048	seq1	-837	-832	+	ttaaag
MA0654.1	MA0654.1.ISX	4.79453	0.842988	seq1	-525	-518	-	ctaatgat
MA0661.1	MA0661.1.MEOX1	5.69659	0.842981	seq1	-38	-29	+	cctcattgga
MA0640.3	MA0640.3.ELF3	8.04812	0.842834	seq1	-715	-707	-	atcttcctt
MA0471.3	MA0471.3.E2F6	7.05001	0.842774	seq1	-22	-15	-	ggtgggac
MA0464.3	MA0464.3.BHLHE40	4.78826	0.842745	seq1	-104	-97	+	acacgggc
MA0597.1	MA0597.1.THAP1	5.71351	0.842495	seq1	-170	-162	-	gcgccctct
MA0666.2	MA0666.2.MSX1	4.38954	0.842301	seq1	-600	-593	+	ccaaataa
MA0471.3	MA0471.3.E2F6	7.02472	0.842249	seq1	-3	5	+	ggcggggc
MA0667.1	MA0667.1.MYF6	8.23397	0.84224	seq1	75	84	-	aacaccagtc
MA0642.1	MA0642.1.EN2	5.38893	0.842165	seq1	-526	-517	-	tctaatgatg
MA0635.1	MA0635.1.BARHL2	4.05907	0.842154	seq1	-712	-703	-	tctaatcttc
MA0635.2	MA0635.2.BARHL2	2.67528	0.842151	seq1	-641	-636	+	aaaact
MA0635.2	MA0635.2.BARHL2	2.67528	0.842151	seq1	-451	-446	+	aaaact
MA0523.1	MA0523.1.TCF7L2	7.21486	0.842147	seq1	-910	-897	+	acacatcaaactcc
MA0485.2	MA0485.2.HOXC9	4.81154	0.84191	seq1	-542	-533	+	gtcataagag
MA0635.1	MA0635.1.BARHL2	4.04412	0.841876	seq1	-773	-764	-	cataatttcc
MA0508.3	MA0508.3.PRDM1	7.59393	0.841703	seq1	-296	-286	-	accttgctctt
MA0498.2	MA0498.2.MEIS1	2.85889	0.841288	seq1	-798	-792	+	ttggcaa
MA0644.3	MA0644.3.ESX1	3.46024	0.841211	seq1	-771	-765	-	ataattt
MA0625.2	MA0625.2.NFATC3	4.82424	0.841211	seq1	-412	-404	+	ttgggatct
MA0464.3	MA0464.3.BHLHE40	4.69838	0.841162	seq1	-874	-867	+	gcacttga
MA0630.1	MA0630.1.SHOX	5.8542	0.840965	seq1	-525	-518	+	atcattag
MA0649.2	MA0649.2.HEY2	6.5248	0.840836	seq1	-874	-866	-	gtcaagtgc
MA0616.2	MA0616.2.HES2	6.65028	0.840794	seq1	-832	-823	-	tgaacgtgtc
MA0662.1	MA0662.1.MIXL1	5.20693	0.84073	seq1	-460	-451	-	tagaattata
MA0259.2	MA0259.2.ARNT::HIF1A	4.93666	0.840726	seq1	-103	-99	-	ccgtg
MA0259.2	MA0259.2.ARNT::HIF1A	4.93666	0.840726	seq1	-13	-9	-	ccgtg
MA0479.1	MA0479.1.FOXH1	4.83976	0.84071	seq1	-606	-596	+	ggaaatccaaa
MA0625.3	MA0625.3.NFATC3	3.86043	0.840663	seq1	118	123	-	tggcac
MA0524.3	MA0524.3.TFAP2C	6.11281	0.840642	seq1	-53	-43	-	ggccccggggc
MA0523.2	MA0523.2.TCF7L2	5.06522	0.840501	seq1	-31	-23	+	ggatgagag
MA0592.3	MA0592.3.ESRRA	9.3891	0.840436	seq1	-732	-720	+	tgtcaagatcaag
MA0645.2	MA0645.2.ETV6	6.09098	0.840419	seq1	171	179	-	gaggaggtg
MA0644.2	MA0644.2.ESX1	3.63598	0.840369	seq1	-930	-923	-	acaatcaa
MA0666.1	MA0666.1.MSX1	5.28513	0.840364	seq1	-263	-256	+	ggaattac
MA0492.2	MA0492.2.JUND	3.1214	0.840326	seq1	107	117	-	catgacccaag
MA0642.1	MA0642.1.EN2	5.29541	0.840138	seq1	111	120	-	caccatgacc
MA0524.1	MA0524.1.TFAP2C	6.03916	0.840132	seq1	-348	-334	-	tctggccttaggaga
MA0635.2	MA0635.2.BARHL2	2.5785	0.840113	seq1	-823	-818	-	ttatct
MA0644.3	MA0644.3.ESX1	3.39992	0.840084	seq1	-612	-606	-	ccaataa
MA0625.1	MA0625.1.NFATC3	7.12638	0.840055	seq1	-610	-601	-	atttcccaat
MA0666.2	MA0666.2.MSX1	4.27362	0.840045	seq1	-525	-518	+	atcattag
MA0612.3	MA0612.3.EMX1	3.03589	0.839678	seq1	-852	-847	+	gaatta
MA0612.3	MA0612.3.EMX1	3.03589	0.839678	seq1	-840	-835	+	gaatta
MA0612.3	MA0612.3.EMX1	3.03589	0.839678	seq1	-458	-453	-	gaatta
MA0612.3	MA0612.3.EMX1	3.03589	0.839678	seq1	-262	-257	+	gaatta
MA0524.3	MA0524.3.TFAP2C	6.05523	0.839657	seq1	-18	-8	-	gccgtgaggtg
MA0524.3	MA0524.3.TFAP2C	6.03384	0.83929	seq1	-281	-271	-	gccccccgaca
MA0630.1	MA0630.1.SHOX	5.8016	0.83927	seq1	-613	-606	+	attattgg
MA0464.3	MA0464.3.BHLHE40	4.58475	0.83916	seq1	-831	-824	+	acacgttc
MA0466.2	MA0466.2.CEBPB	4.00458	0.83907	seq1	240	249	+	atggctaaat
MA0597.1	MA0597.1.THAP1	5.60143	0.839065	seq1	-800	-792	-	ttgccaaac
MA0625.3	MA0625.3.NFATC3	3.79126	0.838902	seq1	-265	-260	+	agggaa
MA0625.3	MA0625.3.NFATC3	3.79126	0.838902	seq1	216	221	+	agggaa
MA0442.1	MA0442.1.SOX10	5.28076	0.838889	seq1	-221	-216	-	cggtgt
MA0442.1	MA0442.1.SOX10	5.28076	0.838889	seq1	-104	-99	-	ccgtgt
MA0442.3	MA0442.3.SOX10	5.1598	0.838826	seq1	57	62	-	actaag
MA0668.1	MA0668.1.NEUROD2	4.53009	0.838796	seq1	-803	-794	-	gccaaacgtt
MA0524.3	MA0524.3.TFAP2C	6.00489	0.838795	seq1	-46	-36	+	ggccgcggcct
MA0597.3	MA0597.3.THAP1	6.71445	0.838729	seq1	-118	-111	-	ggaggaca
MA0466.3	MA0466.3.CEBPB	5.51078	0.838707	seq1	-611	-600	-	gatttcccaata
MA0442.1	MA0442.1.SOX10	5.27395	0.838587	seq1	-35	-30	+	cattgg
MA0442.1	MA0442.1.SOX10	5.27395	0.838587	seq1	36	41	-	cattgg
MA0524.2	MA0524.2.TFAP2C	6.42063	0.838514	seq1	-10	2	-	ccgcctcgggcc
MA0625.2	MA0625.2.NFATC3	4.70836	0.838511	seq1	-553	-545	-	aaggaatgt
MA0510.1	MA0510.1.RFX5	5.61661	0.838215	seq1	111	125	+	ggtcatggtgccagc
MA0661.1	MA0661.1.MEOX1	5.46441	0.838197	seq1	-526	-517	+	catcattaga
MA0511.2	MA0511.2.RUNX2	6.14598	0.838157	seq1	13	21	-	taagcgcaa
MA0594.3	MA0594.3.HOXA9	4.20392	0.83807	seq1	-467	-461	-	gacgtca
MA0645.2	MA0645.2.ETV6	5.95395	0.838008	seq1	-204	-196	-	gcggaaacc
MA0516.1	MA0516.1.SP2	8.39773	0.838001	seq1	-358	-344	+	cttcctcccatctcc
MA0442.3	MA0442.3.SOX10	5.12517	0.837961	seq1	-422	-417	+	agaaag
MA0625.3	MA0625.3.NFATC3	3.75013	0.837855	seq1	-354	-349	-	tgggag
MA0625.3	MA0625.3.NFATC3	3.75013	0.837855	seq1	-214	-209	-	tgggag
MA0625.3	MA0625.3.NFATC3	3.75013	0.837855	seq1	-74	-69	+	tgggag
MA0488.2	MA0488.2.JUN	3.47696	0.837781	seq1	107	116	-	atgacccaag
MA0501.1	MA0501.1.MAF::NFE2	10.5974	0.837719	seq1	-538	-524	-	atgacactgctctta
MA0500.3	MA0500.3.MYOG	5.78424	0.837549	seq1	51	58	+	gcagctct
MA0650.2	MA0650.2.HOXA13	7.31323	0.837545	seq1	-615	-605	-	cccaataatct
MA0630.1	MA0630.1.SHOX	5.74785	0.837538	seq1	-263	-256	-	gtaattcc
MA0635.1	MA0635.1.BARHL2	3.80622	0.837447	seq1	-779	-770	+	actaaaggaa
MA0523.1	MA0523.1.TCF7L2	6.87364	0.837432	seq1	-550	-537	-	tatgaccaaaggaa
MA0661.2	MA0661.2.MEOX1	4.50928	0.837314	seq1	-919	-913	-	ctgattg
MA0670.1	MA0670.1.NFIA	2.93981	0.837258	seq1	-734	-725	+	agtgtcaaga
MA0644.2	MA0644.2.ESX1	3.46504	0.837229	seq1	-772	-765	-	ataatttc
MA0500.3	MA0500.3.MYOG	5.76732	0.8372	seq1	51	58	-	agagctgc
MA0595.1	MA0595.1.SREBF1	7.66344	0.837159	seq1	-20	-11	+	cccacctcac
MA0495.4	MA0495.4.MAFF	9.35794	0.83706	seq1	-528	-518	+	gtcatcattag
MA0618.2	MA0618.2.LBX1	4.7203	0.837025	seq1	-916	-910	-	taactga
MA0466.4	MA0466.4.CEBPB	4.40324	0.836988	seq1	-610	-601	-	atttcccaat
MA0662.1	MA0662.1.MIXL1	5.05922	0.836886	seq1	-614	-605	-	cccaataatc
MA0598.4	MA0598.4.EHF	7.6776	0.836873	seq1	171	179	+	cacctcctc
MA0627.2	MA0627.2.POU2F3	8.13474	0.836759	seq1	-605	-593	+	gaaatccaaataa
MA0644.1	MA0644.1.ESX1	5.6391	0.83654	seq1	-526	-517	+	catcattaga
MA0662.1	MA0662.1.MIXL1	5.04476	0.83651	seq1	-854	-845	+	aagaattata
MA0654.1	MA0654.1.ISX	4.48984	0.836418	seq1	-600	-593	+	ccaaataa
MA0635.2	MA0635.2.BARHL2	2.39692	0.836287	seq1	-860	-855	+	taaaaa
MA0635.2	MA0635.2.BARHL2	2.39692	0.836287	seq1	-643	-638	+	taaaaa
MA0466.3	MA0466.3.CEBPB	5.28735	0.836185	seq1	-611	-600	+	tattgggaaatc
MA0491.1	MA0491.1.JUND	2.16372	0.836164	seq1	-523	-513	-	gatgtctaatg
MA0625.1	MA0625.1.NFATC3	6.96993	0.83608	seq1	-586	-577	-	aatttcctaa
MA0627.3	MA0627.3.POU2F3	6.9449	0.836042	seq1	-603	-595	+	aatccaaat
MA0658.2	MA0658.2.LHX6	4.51715	0.83604	seq1	-525	-518	-	ctaatgat
MA0634.1	MA0634.1.ALX3	6.18775	0.83603	seq1	-773	-764	-	cataatttcc
MA0466.2	MA0466.2.CEBPB	3.76527	0.83583	seq1	115	124	-	ctggcaccat
MA0666.1	MA0666.1.MSX1	5.09927	0.835761	seq1	-263	-256	-	gtaattcc
MA0468.1	MA0468.1.DUX4	2.7472	0.835603	seq1	-495	-485	-	caatggaattt
MA0664.2	MA0664.2.MLXIPL	6.23276	0.835505	seq1	-287	-280	+	gtcacttg
MA0510.1	MA0510.1.RFX5	5.36898	0.835392	seq1	-83	-69	-	ctcccaggcaccacc
MA0516.1	MA0516.1.SP2	8.19923	0.835307	seq1	-90	-76	-	gcaccaccctctctt
MA0466.2	MA0466.2.CEBPB	3.72661	0.835306	seq1	-800	-791	-	tttgccaaac
MA0470.1	MA0470.1.E2F4	5.70773	0.835198	seq1	149	159	+	tcccgggagac
MA0662.1	MA0662.1.MIXL1	4.99204	0.835138	seq1	-460	-451	+	tataattcta
MA0259.1	MA0259.1.ARNT::HIF1A	5.67117	0.83509	seq1	-14	-7	-	ggccgtga
MA0507.3	MA0507.3.POU2F2	7.47433	0.835021	seq1	-244	-232	+	atttgcaaatgtt
MA0482.2	MA0482.2.GATA4	8.15947	0.834908	seq1	-712	-701	-	tctctaatcttc
MA0625.3	MA0625.3.NFATC3	3.62766	0.834738	seq1	-320	-315	-	gggaag
MA0625.3	MA0625.3.NFATC3	3.62766	0.834738	seq1	217	222	+	gggaag
MA0466.1	MA0466.1.CEBPB	1.41121	0.834732	seq1	-611	-601	+	tattgggaaat
MA0496.1	MA0496.1.MAFK	5.75437	0.83472	seq1	-848	-834	-	ttaattcatcttata
MA0616.3	MA0616.3.HES2	5.58647	0.83468	seq1	-831	-823	-	tgaacgtgt
MA0625.2	MA0625.2.NFATC3	4.54385	0.834678	seq1	-715	-707	+	aaggaagat
MA0605.3	MA0605.3.ATF3	2.57214	0.834573	seq1	-530	-521	+	gtgtcatcat
MA0442.2	MA0442.2.SOX10	6.5548	0.834347	seq1	-860	-850	+	taaaaaaagaa
MA0661.1	MA0661.1.MEOX1	5.26943	0.83418	seq1	-264	-255	-	ggtaattccc
MA0634.2	MA0634.2.ALX3	4.60146	0.834108	seq1	-36	-31	-	caatga
MA0632.2	MA0632.2.TCFL5	3.56111	0.834068	seq1	-144	-135	+	gcgcgccccg
MA0644.3	MA0644.3.ESX1	3.07503	0.834011	seq1	-919	-913	-	ctgattg
MA0466.4	MA0466.4.CEBPB	4.14811	0.834008	seq1	-610	-601	+	attgggaaat
MA0498.3	MA0498.3.MEIS1	1.91632	0.833994	seq1	-864	-860	-	agact
MA0498.3	MA0498.3.MEIS1	1.91632	0.833994	seq1	-361	-357	-	agact
MA0471.1	MA0471.1.E2F6	4.94032	0.83391	seq1	-71	-61	+	gagaggaaacg
MA0594.3	MA0594.3.HOXA9	4.04563	0.833895	seq1	-850	-844	+	attataa
MA0634.1	MA0634.1.ALX3	6.10655	0.833875	seq1	-460	-451	-	tagaattata
MA0523.1	MA0523.1.TCF7L2	6.60605	0.833733	seq1	15	28	+	gcgcttaaaagccg
MA0656.2	MA0656.2.JDP2	3.62808	0.833659	seq1	-530	-521	-	atgatgacac
MA0597.1	MA0597.1.THAP1	5.42158	0.833561	seq1	-966	-958	-	cagcccatc
MA0649.1	MA0649.1.HEY2	6.79833	0.833489	seq1	-832	-823	-	tgaacgtgtc
MA0466.2	MA0466.2.CEBPB	3.58786	0.833428	seq1	107	116	-	atgacccaag
MA0666.3	MA0666.3.MSX1	3.01787	0.833333	seq1	-915	-910	+	cagtta
MA0666.3	MA0666.3.MSX1	3.01787	0.833333	seq1	-852	-847	+	gaatta
MA0666.3	MA0666.3.MSX1	3.01787	0.833333	seq1	-840	-835	+	gaatta
MA0666.3	MA0666.3.MSX1	3.01787	0.833333	seq1	-634	-629	+	caagta
MA0666.3	MA0666.3.MSX1	3.01787	0.833333	seq1	-612	-607	-	caataa
MA0666.3	MA0666.3.MSX1	3.01787	0.833333	seq1	-599	-594	+	caaata
MA0666.3	MA0666.3.MSX1	3.01787	0.833333	seq1	-458	-453	-	gaatta
MA0666.3	MA0666.3.MSX1	3.01787	0.833333	seq1	-262	-257	+	gaatta
MA0666.3	MA0666.3.MSX1	3.01787	0.833333	seq1	-36	-31	-	caatga
MA0666.3	MA0666.3.MSX1	3.01787	0.833333	seq1	188	193	+	caagta
MA0658.1	MA0658.1.LHX6	4.94123	0.833309	seq1	-931	-922	-	aacaatcaac
MA0658.2	MA0658.2.LHX6	4.36393	0.833207	seq1	-920	-913	+	acaatcag
MA0595.1	MA0595.1.SREBF1	7.48012	0.833134	seq1	-965	-956	-	accagcccat
MA0523.1	MA0523.1.TCF7L2	6.56139	0.833116	seq1	-483	-470	+	gagtttaaaaggca
MA0598.4	MA0598.4.EHF	7.49483	0.833052	seq1	-715	-707	-	atcttcctt
MA0442.2	MA0442.2.SOX10	6.49395	0.833041	seq1	-491	-481	-	ctcacaatgga
MA0524.2	MA0524.2.TFAP2C	6.0817	0.833006	seq1	-53	-42	-	cggccccggggc
MA0612.2	MA0612.2.EMX1	3.52874	0.832812	seq1	-263	-256	+	ggaattac
MA0661.1	MA0661.1.MEOX1	5.20259	0.832803	seq1	-950	-941	-	actcactacc
MA0593.1	MA0593.1.FOXP2	6.51282	0.832728	seq1	-927	-917	-	ttgtgaacaat
MA0502.3	MA0502.3.NFYB	7.01019	0.832523	seq1	-548	-540	+	cctttggtc
MA0462.1	MA0462.1.BATF::JUN	3.55891	0.832333	seq1	-845	-835	+	aagatgaatta
MA0471.1	MA0471.1.E2F6	4.83307	0.832328	seq1	-268	-258	+	cagagggaatt
MA0612.3	MA0612.3.EMX1	2.6466	0.832064	seq1	-852	-847	-	taattc
MA0612.3	MA0612.3.EMX1	2.6466	0.832064	seq1	-840	-835	-	taattc
MA0612.3	MA0612.3.EMX1	2.6466	0.832064	seq1	-771	-766	-	taattt
MA0612.3	MA0612.3.EMX1	2.6466	0.832064	seq1	-458	-453	+	taattc
MA0612.3	MA0612.3.EMX1	2.6466	0.832064	seq1	-262	-257	-	taattc
MA0640.3	MA0640.3.ELF3	7.52857	0.831908	seq1	-360	-352	+	gtcttcctc
MA0470.2	MA0470.2.E2F4	7.95075	0.831779	seq1	-170	-157	-	tagcggcgccctct
MA0654.1	MA0654.1.ISX	4.2696	0.831669	seq1	-772	-765	-	ataatttc
MA0635.2	MA0635.2.BARHL2	2.17758	0.831666	seq1	-895	-890	-	aaaata
MA0635.2	MA0635.2.BARHL2	2.17758	0.831666	seq1	-661	-656	+	aaaata
MA0642.3	MA0642.3.EN2	4.56213	0.831654	seq1	-600	-594	+	ccaaata
MA0642.3	MA0642.3.EN2	4.56213	0.831654	seq1	-36	-30	-	ccaatga
MA0468.1	MA0468.1.DUX4	2.37175	0.831516	seq1	-987	-977	+	taaacccttca
MA0635.2	MA0635.2.BARHL2	2.16801	0.831465	seq1	-973	-968	-	taaaat
MA0635.2	MA0635.2.BARHL2	2.16801	0.831465	seq1	-894	-889	-	taaaat
MA0630.1	MA0630.1.SHOX	5.55933	0.831463	seq1	-930	-923	+	ttgattgt
MA0646.2	MA0646.2.GCM1	6.04422	0.831383	seq1	-134	-125	-	gtgggggcag
MA0644.3	MA0644.3.ESX1	2.92857	0.831274	seq1	-841	-835	+	tgaatta
MA0523.2	MA0523.2.TCF7L2	4.46657	0.831102	seq1	-425	-417	+	tctagaaag
MA0484.1	MA0484.1.HNF4G	6.34364	0.831015	seq1	-297	-283	+	aaagagcaaggtcac
MA0662.2	MA0662.2.MIXL1	4.05279	0.830973	seq1	-710	-705	-	taatct
MA0662.2	MA0662.2.MIXL1	4.05279	0.830973	seq1	-615	-610	-	taatct
MA0666.2	MA0666.2.MSX1	3.8019	0.830861	seq1	-37	-30	-	ccaatgag
MA0644.1	MA0644.1.ESX1	5.41402	0.830753	seq1	-773	-764	+	ggaaattatg
MA0523.2	MA0523.2.TCF7L2	4.43707	0.830638	seq1	-547	-539	-	tgaccaaag
MA0492.2	MA0492.2.JUND	2.21682	0.830557	seq1	-42	-32	-	aatgaggccgc
MA0644.2	MA0644.2.ESX1	3.08974	0.830335	seq1	-37	-30	+	ctcattgg
MA0632.3	MA0632.3.TCFL5	1.8288	0.830327	seq1	-874	-867	-	tcaagtgc
MA0668.1	MA0668.1.NEUROD2	3.99993	0.830133	seq1	-803	-794	+	aacgtttggc
MA0658.2	MA0658.2.LHX6	4.19482	0.83008	seq1	-37	-30	-	ccaatgag
MA0640.3	MA0640.3.ELF3	7.43548	0.82995	seq1	-94	-86	-	ctcttccgg
MA0498.3	MA0498.3.MEIS1	1.73079	0.829852	seq1	143	147	+	ggacg
MA0484.1	MA0484.1.HNF4G	6.2532	0.829849	seq1	-960	-946	+	ctggtccaaaggtag
MA0635.1	MA0635.1.BARHL2	3.39771	0.829842	seq1	-825	-816	-	gcttatctga
MA0648.1	MA0648.1.GSC	5.74169	0.829739	seq1	-460	-451	+	tataattcta
MA0662.2	MA0662.2.MIXL1	4.00845	0.829693	seq1	-915	-910	+	cagtta
MA0668.1	MA0668.1.NEUROD2	3.9696	0.829637	seq1	-241	-232	-	aacatttgca
MA0506.1	MA0506.1.NRF1	4.25442	0.829528	seq1	-102	-92	+	acgggcgcccg
MA0524.3	MA0524.3.TFAP2C	5.45959	0.829459	seq1	-17	-7	+	acctcacggcc
MA0526.1	MA0526.1.USF2	3.80643	0.829458	seq1	-726	-716	-	gacacttgatc
MA0524.2	MA0524.2.TFAP2C	5.85747	0.829362	seq1	-281	-270	-	agccccccgaca
MA0658.1	MA0658.1.LHX6	4.70921	0.829341	seq1	-842	-833	+	atgaattaaa
MA0634.1	MA0634.1.ALX3	5.93516	0.829327	seq1	-38	-29	-	tccaatgagg
MA0470.1	MA0470.1.E2F4	5.33572	0.829307	seq1	146	156	-	tcccgggagcg
MA0466.2	MA0466.2.CEBPB	3.27955	0.829253	seq1	-913	-904	+	gttacacatc
MA0490.1	MA0490.1.JUNB	3.04376	0.829234	seq1	-522	-512	-	tgatgtctaat
MA0618.1	MA0618.1.LBX1	4.9746	0.829228	seq1	-525	-518	-	ctaatgat
MA0527.2	MA0527.2.ZBTB33	7.56101	0.829156	seq1	149	158	+	tcccgggaga
MA0664.1	MA0664.1.MLXIPL	7.28481	0.828895	seq1	-725	-716	+	atcaagtgtc
MA0594.3	MA0594.3.HOXA9	3.85595	0.828891	seq1	238	244	-	gccattt
MA0625.2	MA0625.2.NFATC3	4.2922	0.828816	seq1	215	223	+	aagggaaga
MA0526.1	MA0526.1.USF2	3.75211	0.828752	seq1	-474	-464	-	gtcatttgcct
MA0470.3	MA0470.3.E2F4	7.30257	0.828548	seq1	-169	-157	-	tagcggcgccctc
MA0632.3	MA0632.3.TCFL5	1.70056	0.828496	seq1	-144	-137	-	gggcgcgc
MA0516.1	MA0516.1.SP2	7.69582	0.828475	seq1	170	184	+	ccacctcctcctact
MA0645.1	MA0645.1.ETV6	5.86576	0.828435	seq1	171	180	-	ggaggaggtg
MA0464.2	MA0464.2.BHLHE40	4.83582	0.828236	seq1	-287	-278	-	gacaagtgac
MA0498.2	MA0498.2.MEIS1	2.24173	0.828218	seq1	118	124	-	ctggcac
MA0598.4	MA0598.4.EHF	7.2621	0.828186	seq1	-952	-944	-	cactacctt
MA0597.1	MA0597.1.THAP1	5.24297	0.828094	seq1	-355	-347	+	cctcccatc
MA0628.2	MA0628.2.POU6F1	5.26805	0.828006	seq1	-852	-847	+	gaatta
MA0628.2	MA0628.2.POU6F1	5.26805	0.828006	seq1	-852	-847	-	taattc
MA0628.2	MA0628.2.POU6F1	5.26805	0.828006	seq1	-840	-835	+	gaatta
MA0628.2	MA0628.2.POU6F1	5.26805	0.828006	seq1	-840	-835	-	taattc
MA0628.2	MA0628.2.POU6F1	5.26805	0.828006	seq1	-458	-453	+	taattc
MA0628.2	MA0628.2.POU6F1	5.26805	0.828006	seq1	-458	-453	-	gaatta
MA0628.2	MA0628.2.POU6F1	5.26805	0.828006	seq1	-262	-257	+	gaatta
MA0628.2	MA0628.2.POU6F1	5.26805	0.828006	seq1	-262	-257	-	taattc
MA0649.2	MA0649.2.HEY2	5.86587	0.827965	seq1	-831	-823	-	tgaacgtgt
MA0613.1	MA0613.1.FOXG1	4.96219	0.827904	seq1	-988	-981	+	ataaaccc
MA0625.2	MA0625.2.NFATC3	4.25028	0.827839	seq1	-356	-348	-	atgggagga
MA0605.3	MA0605.3.ATF3	1.92781	0.827791	seq1	-530	-521	-	atgatgacac
MA0644.2	MA0644.2.ESX1	2.9486	0.827742	seq1	-841	-834	+	tgaattaa
MA0648.1	MA0648.1.GSC	5.64822	0.827689	seq1	251	260	+	cgtgatccgc
MA0654.2	MA0654.2.ISX	3.27667	0.827683	seq1	-852	-847	-	taattc
MA0654.2	MA0654.2.ISX	3.27667	0.827683	seq1	-840	-835	-	taattc
MA0654.2	MA0654.2.ISX	3.27667	0.827683	seq1	-458	-453	+	taattc
MA0654.2	MA0654.2.ISX	3.27667	0.827683	seq1	-262	-257	-	taattc
MA0492.1	MA0492.1.JUND	2.91112	0.827673	seq1	-534	-520	+	agcagtgtcatcatt
MA0625.2	MA0625.2.NFATC3	4.2347	0.827476	seq1	-658	-650	-	acggcatat
MA0598.4	MA0598.4.EHF	7.22579	0.827427	seq1	-360	-352	+	gtcttcctc
MA0644.3	MA0644.3.ESX1	2.71994	0.827374	seq1	-37	-31	+	ctcattg
MA0476.2	MA0476.2.FOS	2.87223	0.827194	seq1	-842	-835	-	taattcat
MA0473.4	MA0473.4.ELF1	7.61112	0.827167	seq1	171	179	-	gaggaggtg
MA0504.2	MA0504.2.NR2C2	8.28391	0.827149	seq1	-483	-470	+	gagtttaaaaggca
MA0498.3	MA0498.3.MEIS1	1.60504	0.827044	seq1	-655	-651	+	tgccg
MA0612.1	MA0612.1.EMX1	5.83387	0.827036	seq1	-38	-29	-	tccaatgagg
MA0475.3	MA0475.3.FLI1	3.36938	0.826981	seq1	-517	-509	-	acctgatgt
MA0259.2	MA0259.2.ARNT::HIF1A	4.57857	0.82697	seq1	250	254	+	tcgtg
MA0618.1	MA0618.1.LBX1	4.86792	0.82695	seq1	-525	-518	+	atcattag
MA0630.1	MA0630.1.SHOX	5.41738	0.826889	seq1	-853	-846	-	ataattct
MA0630.1	MA0630.1.SHOX	5.41738	0.826889	seq1	-459	-452	+	ataattct
MA0612.1	MA0612.1.EMX1	5.82736	0.826853	seq1	-600	-591	+	ccaaataacc
MA0635.2	MA0635.2.BARHL2	1.94866	0.826844	seq1	-974	-969	-	aaaatt
MA0635.2	MA0635.2.BARHL2	1.94866	0.826844	seq1	-496	-491	+	aaaatt
MA0488.2	MA0488.2.JUN	2.52216	0.826767	seq1	-42	-33	-	atgaggccgc
MA0634.1	MA0634.1.ALX3	5.83678	0.826717	seq1	-526	-517	+	catcattaga
[truncated: 7,079 more rows]
