# Supplementary material for: MNT inhibits lung adenocarcinoma ferroptosis and chemosensitivity by suppressing SAT1
Source: Commun Biol. 2024 Jun 3;7:680. doi: 10.1038/s42003-024-06373-5 (PMC11148173; doi:10.1038/s42003-024-06373-5)
Supplement: Supplementary file 3 — Supplementary Data 2 [file 42003_2024_6373_MOESM3_ESM.xlsx]

## Sheet: Fig 1c
				MNT
					Ctrl1	Ctrl2	Ctrl3	RSL3-1	RSL3-2	RSL3-3	RSL3-DFO1	RSL3-DFO2	RSL3-DFO3	RSL3-Ferr1-1	RSL3-Ferr1-2	RSL3-Ferr1-3	IKE-1	IKE-2	IKE-3	IKE-DFO1	IKE-DFO2	IKE-DFO3	IKE-Ferr1-1	IKE-Ferr1-2	IKE-Ferr1-3
				GAPDH	15.2762	15.1047	14.7277	14.9518	15.0052	14.7251	14.8596	14.6832	14.8829	15.2818	14.7202	14.7484	14.6645	15.269	14.8436	14.8184	15.0804	15.0158	14.8075	14.6803	14.9888
					15.2981	14.7967	14.7557	14.9333	14.7573	15.2872	15.2851	14.8687	14.7238	14.9097	15.1545	14.9248	15.1189	14.7831	14.9396	15.1014	15.1088	14.731	14.6415	15.159	14.9192
					14.6504	15.0083	14.6259	15.2854	14.7333	15.2804	14.7069	14.6624	15.0623	14.8964	14.9398	15.1555	14.6861	15.0178	15.157	14.7025	15.2249	15.0919	14.7687	14.6217	15.2689
				average	15.0749	14.9699	14.7031	15.0568	14.8319	15.0976	14.9505	14.7381	14.8897	15.0293	14.9382	14.9429	14.8231	15.0233	14.98	14.8741	15.1381	14.9462	14.7392	14.8203	15.0589
					Ctrl1	Ctrl2	Ctrl3	RSL3-1	RSL3-2	RSL3-3	RSL3-DFO1	RSL3-DFO2	RSL3-DFO3	RSL3-Ferr1-1	RSL3-Ferr1-2	RSL3-Ferr1-3	IKE-1	IKE-2	IKE-3	IKE-DFO1	IKE-DFO2	IKE-DFO3	IKE-Ferr1-1	IKE-Ferr1-2	IKE-Ferr1-3
				MNT	19.8892	20.0431	20.6224	18.106	17.74	18.4287	20.153	20.156	19.9031	20.5802	19.9285	20.2048	17.9454	18.54	18.019	19.981	20.3845	20.2651	20.6795	19.9737	20.3486
					19.7006	19.8275	20.65	17.964	17.9706	18.3485	20.0268	20.5928	19.5547	20.1524	20.1139	19.9799	18.1422	18.1541	17.408	20.6723	20.0155	20.7822	20.1504	20.8595	20.6409
					20.2448	20.0715	19.8292	18.5166	18.5152	17.8735	20.2026	20.1777	20.071	20.4319	20.0693	20.668	17.7078	17.5135	18.1263	20.7941	19.8556	19.919	20.1146	20.1567	20.3927
				average	19.9449	19.9807	20.3672	18.1955	18.0753	18.2169	20.1274	20.3088	19.8429	20.3881	20.0372	20.2842	17.9318	18.0692	17.8511	20.4825	20.0852	20.3221	20.3148	20.33	20.4607
				△CT	4.86997	5.01084	5.66411	3.13872	3.24337	3.11934	5.17691	5.5707	4.95327	5.35884	5.09905	5.34131	3.10866	3.04591	2.87107	5.6084	4.94718	5.37588	5.57558	5.50968	5.40179
				NC △CT mean	5.18164
				△△CT(△CT-NC△CT mean)	-0.311674	-0.170794	0.482468	-2.04292	-1.93827	-2.0623	-0.00473299	0.389063	-0.228374	0.177205	-0.0825872	0.159675	-2.07298	-2.13573	-2.31057	0.426759	-0.234463	0.194238	0.393942	0.328045	0.220148
				2^(-△△CT)	1.24115	1.12568	0.715752	4.12079	3.83246	4.17651	1.00329	0.763625	1.17151	0.884415	1.05892	0.895227	4.20755	4.3946	4.9608	0.743931	1.17647	0.874034	0.761047	0.796615	0.858477
					1.24115	1.12568	0.715752	4.12079	3.83246	4.17651	1.00329	0.763625	1.17151	0.884415	1.05892	0.895227	4.20755	4.3946	4.9608	0.743931	1.17647	0.874034	0.761047	0.796615	0.858477
					1.24115	4.12079	1.00329	0.884415	4.20755	0.743931	0.761047
					1.12568	3.83246	0.763625	1.05892	4.3946	1.17647	0.796615
					0.715752	4.17651	1.17151	0.895227	4.9608	0.874034	0.858477

## Sheet: Fig 1d
				MNT
					Ctrl1	Ctrl2	Ctrl3	RSL3-1	RSL3-2	RSL3-3	RSL3-DFO1	RSL3-DFO2	RSL3-DFO3	RSL3-Ferr1-1	RSL3-Ferr1-2	RSL3-Ferr1-3	IKE-1	IKE-2	IKE-3	IKE-DFO1	IKE-DFO2	IKE-DFO3	IKE-Ferr1-1	IKE-Ferr1-2	IKE-Ferr1-3
				GAPDH	15.5789	15.427	15.0931	15.2916	15.3389	15.0908	15.2099	15.0537	15.2306	15.5839	15.0865	15.1115	15.0371	15.5726	15.1957	15.1735	15.4055	15.3483	15.1637	15.0511	15.3244
					15.5983	15.1542	15.1179	15.2752	15.1193	15.5887	15.5868	15.218	15.0896	15.2543	15.4711	15.2677	15.4396	15.1422	15.2808	15.4241	15.4307	15.096	15.0168	15.4751	15.2627
					15.0246	15.3416	15.003	15.587	15.098	15.5826	15.0747	15.0353	15.3895	15.2425	15.281	15.472	15.0562	15.3501	15.4733	15.0708	15.5335	15.4157	15.1295	14.9992	15.5724
				average	15.4006	15.3076	15.0713	15.3846	15.1854	15.4207	15.2905	15.1023	15.2366	15.3602	15.2795	15.2837	15.1776	15.3549	15.3166	15.2228	15.4566	15.2867	15.1033	15.1751	15.3865
					Ctrl1	Ctrl2	Ctrl3	RSL3-1	RSL3-2	RSL3-3	RSL3-DFO1	RSL3-DFO2	RSL3-DFO3	RSL3-Ferr1-1	RSL3-Ferr1-2	RSL3-Ferr1-3	IKE-1	IKE-2	IKE-3	IKE-DFO1	IKE-DFO2	IKE-DFO3	IKE-Ferr1-1	IKE-Ferr1-2	IKE-Ferr1-3
				MNT	19.607	19.9809	19.0906	16.9015	17.0989	17.1631	19.9378	19.337	19.2464	19.9666	19.7336	19.863	16.508	16.9093	16.3682	19.5735	19.8696	19.5149	19.1481	19.6395	19.1186
					19.859	19.8389	19.4391	17.1356	16.5488	17.854	19.6641	19.9509	19.2766	19.2349	19.2716	19.8237	17.0523	17.1645	17.0964	19.742	20.0535	19.582	19.8673	19.8103	19.6469
					19.2309	19.4096	19.7947	16.7931	16.1003	16.9459	19.507	19.1024	19.7818	20.0921	19.7965	19.2308	17.1765	17.417	17.3001	19.472	20.0852	20.0963	19.0605	19.1222	19.8621
				average	19.5656	19.7431	19.4415	16.9434	16.5827	17.321	19.703	19.4634	19.4349	19.7645	19.6006	19.6392	16.9123	17.1636	16.9216	19.5958	20.0027	19.7311	19.3587	19.524	19.5426
				△CT	4.16499	4.43553	4.37017	1.55879	1.39726	1.90031	4.41249	4.36106	4.19836	4.40431	4.32103	4.35544	1.73465	1.80864	1.60496	4.37307	4.54617	4.4444	4.25534	4.3489	4.15605
				NC △CT mean	4.32356
				△△CT(△CT-NC△CT mean)	-0.158571	0.111966	0.0466043	-2.76477	-2.9263	-2.42326	0.0889305	0.0374993	-0.125206	0.0807473	-0.00253093	0.031882	-2.58892	-2.51492	-2.7186	0.0495114	0.22261	0.120842	-0.0682245	0.0253351	-0.167509
				2^(-△△CT)	1.11618	0.925326	0.968213	6.79638	7.60159	5.3638	0.940219	0.974342	1.09066	0.945568	1.00176	0.978143	6.01647	5.71566	6.58235	0.966264	0.857014	0.919651	1.04843	0.982592	1.12312
					1.11618	0.925326	0.968213	6.79638	7.60159	5.3638	0.940219	0.974342	1.09066	0.945568	1.00176	0.978143	6.01647	5.71566	6.58235	0.966264	0.857014	0.919651	1.04843	0.982592	1.12312
					1.11618	6.79638	0.940219	0.945568	6.01647	0.966264	1.04843
					0.925326	7.60159	0.974342	1.00176	5.71566	0.857014	0.982592
					0.968213	5.3638	1.09066	0.978143	6.58235	0.919651	1.12312

## Sheet: Fig 2a and b
				A549
					NC			OE			shMNT 1			shMNT 2
					NC1	NC2	NC3	OE1	OE2	OE3	shMNT 1-1	shMNT 1-2	shMNT 1-3	shMNT 2-1	shMNT 2-2	shMNT 2-3
				Actin	15.1372	14.9058	15.4828	14.4532	14.9978	14.2628	15.1117	14.7748	15.0048	14.4586	14.3466	14.4118
					15.2281	14.5398	15.386	14.2075	14.9137	14.3544	15.0756	14.9901	14.9432	14.4816	14.3107	14.2619
					15.0959	14.5441	15.3943	14.1473	14.7849	14.8061	15.1493	14.6362	14.517	14.063	13.8704	14.2364			0.887571	1.12894	0.997994	13.6544	20.8747	14.2794	0.280256	0.276848	0.199355	0.236075	0.185393	0.184319
				average	15.1537	14.6632	15.421	14.2693	14.8988	14.4744	15.1122	14.8004	14.8217	14.3344	14.1759	14.3034
																			0.887571	13.6544	0.280256	0.236075		0.0220535	0.00395139	0.00522137
					NC1	NC2	NC3	OE1	OE2	OE3	shMNT 1-1	shMNT 1-2	shMNT 1-3	shMNT 2-1	shMNT 2-2	shMNT 2-3			1.12894	20.8747	0.276848	0.185393
				MNT	26.113	25.3679	26.2393	21.3367	21.7928	22.0844	27.7576	27.4057	27.7966	27.1391	27.498	27.8298			0.997994	14.2794	0.199355	0.184319
					26.0901	25.3475	26.3723	21.7015	21.3211	21.2467	27.7655	27.4999	27.9964	27.0939	27.2371	27.4527		Average	1.00483	16.2695	0.252153	0.201929
					26.267	25.2422	26.153	20.9488	20.9242	21.0774	27.8118	27.5467	28.1446	27.5109	27.5795	27.4397				16.1913	0.25094	0.200958
				average	26.1567	25.3192	26.2549	21.329	21.346	21.4695	27.7783	27.4841	27.9792	27.248	27.4382	27.574
				△CT	11.003	10.656	10.8338	7.05963	6.44724	6.99506	12.6661	12.6838	13.1575	12.9136	13.2623	13.2706
				NC △CT mean	10.8309
				△△CT(△CT-NC△CT mean)	0.172066	-0.174964	0.00289744	-3.7713	-4.38368	-3.83586	1.83518	1.85284	2.32659	2.08268	2.43134	2.43972
				2^(-△△CT)	0.887571	1.12894	0.997994	13.6544	20.8747	14.2794	0.280256	0.276848	0.199355	0.236075	0.185393	0.184319
				PC9
					NC			OE			shMNT 1			shMNT 2
					NC1	NC2	NC3	OE1	OE2	OE3	shMNT 1-1	shMNT 1-2	shMNT 1-3	shMNT 2-1	shMNT 2-2	shMNT 2-3
				Actin	14.6739	14.7026	14.6642	15.0601	14.5027	15.131	14.9235	14.5064	14.5245	14.3963	14.4288	14.713
					14.6543	14.5664	14.6566	15.1559	14.4939	15.0303	14.5229	14.7139	14.5106	15.0366	14.8449	14.4399			0.864743	1.01828	1.13565	20.9832	14.0267	14.3508	0.43942	0.389675	0.344045	0.457839	0.447946	0.346199
					14.478	14.8688	14.9511	15.0088	14.5005	15.0945	15.1341	14.8149	14.9595	14.9252	14.4558	14.3743
				average	14.6021	14.7126	14.7573	15.0749	14.499	15.0853	14.8602	14.6784	14.6649	14.786	14.5765	14.5091			0.864743	20.9832	0.43942	0.457839		0.0207561	0.00941192	0.00802012
																			1.01828	14.0267	0.389675	0.447946
																			1.13565	14.3508	0.344045	0.346199
					NC1	NC2	NC3	OE1	OE2	OE3	shMNT 1-1	shMNT 1-2	shMNT 1-3	shMNT 2-1	shMNT 2-2	shMNT 2-3		Average	1.00623	16.4536	0.391047	0.417328
				MNT	26.0415	25.6138	26.8634	21.1637	22.0584	22.9651	27.1992	26.9162	27.3034	26.971	27.282	27.1264				16.3518	0.388627	0.414746
					25.6273	25.9176	25.1256	22.2445	22.1616	22.0564	27.1703	27.1622	27.2968	27.2629	26.928	27.4893
					26.2195	25.9812	25.1855	22.0964	21.3	22.1583	27.2232	27.489	27.4657	26.9587	26.4485	26.9557
				average	25.9628	25.8375	25.7248	21.8349	21.84	22.3933	27.1976	27.1891	27.3553	27.0642	26.8862	27.1905
				△CT	11.3607	11.1249	10.9676	6.75992	7.34098	7.30802	12.3374	12.5107	12.6904	12.2782	12.3097	12.6814
				NC △CT mean	11.1511
				△△CT(△CT-NC△CT mean)	0.209657	-0.0261387	-0.183518	-4.39116	-3.8101	-3.84306	1.18633	1.35966	1.53933	1.12709	1.1586	1.53032
				2^(-△△CT)	0.864743	1.01828	1.13565	20.9832	14.0267	14.3508	0.43942	0.389675	0.344045	0.457839	0.447946	0.346199

## Sheet: Fig2e and f
CCK8-MNT NC VS OE VS shMNT-1，-2
	RSL3
A549	concentrationUm																药物梯度Um																药物梯度Um
		空白																空白																空白
			NC											Average					NC											Average					NC											Average
	0	0.1775	0.8892	1.1889	1.1512	1.0709	1.0125		0.718433	1.01813	0.980433	0.900133	0.841733	0.891773			0	0.1762	0.97122	0.959635	1.14729	1.03302	1.27337		0.795437	0.783852	0.97151	0.857241	1.09758	0.901124			0	0.178	1.0366	0.983957	1.04743	0.972173	0.979686		0.853286	0.800641	0.864118	0.788856	0.79637	0.820654
	1	0.1672	0.8546	1.0451	0.9546	0.9914	1.0056		0.683833	0.874333	0.783833	0.820633	0.834833	0.799493	89.6521		1	0.1784	0.946231	0.821242	0.951535	0.975392	1.08878		0.770447	0.645459	0.775751	0.799608	0.912997	0.780853	86.6531		1	0.1802	0.963537	1.05913	0.957685	0.975049	0.975105		0.780221	0.875811	0.774368	0.791733	0.791789	0.802784	97.8225		89.6521
	2	0.1755	0.8374	0.9945	1.2066	1.0795	0.8855		0.666633	0.823733	1.03583	0.908733	0.714733	0.829933	93.0655		2	0.1732	0.975787	0.895193	0.809398	0.976901	0.992411		0.800004	0.719409	0.633615	0.801117	0.816627	0.754155	83.6904		2	0.1903	0.793899	0.890421	0.868459	0.75963	0.754385		0.610582	0.707104	0.685143	0.576313	0.571068	0.630042	76.7732		93.0655
	4	0.1707	0.6328	0.8601	0.8536	0.681	0.8566		0.462033	0.689333	0.682833	0.510233	0.685833	0.606053	67.9605		4	0.1748	0.796509	0.79461	0.695001	0.719278	0.685353		0.620726	0.618826	0.519218	0.543494	0.50957	0.562367	62.4072		4	0.1764	0.577143	0.725478	0.63177	0.523366	0.638976		0.393827	0.542162	0.448454	0.340049	0.45566	0.43603	53.132		67.9605
	8	0.1647	0.352	0.5168	0.467	0.4668	0.4183		0.181233	0.346033	0.296233	0.296033	0.247533	0.273413	30.6595		8	0.1809	0.380933	0.436871	0.432611	0.39865	0.396629		0.205149	0.261088	0.256827	0.222866	0.220846	0.233355	25.896		8	0.1867	0.439438	0.49096	0.461109	0.498717	0.401635		0.256121	0.307643	0.277793	0.3154	0.218318	0.275055	33.5166		30.6595
	16	0.169	0.2563	0.3619	0.3074	0.2672	0.2584		0.0855333	0.191133	0.136633	0.0964333	0.0876333	0.119473	13.3973		16	0.1712	0.327105	0.326113	0.325059	0.397268	0.325868		0.151321	0.15033	0.149275	0.221485	0.150085	0.164499	18.2549		16	0.1883	0.211826	0.30066	0.299298	0.276369	0.271172		0.0285091	0.117343	0.115981	0.0930527	0.0878551	0.0885483	10.79		13.3973
	average	0.170767															average	0.175783															average	0.183317
			OE																OE																OE
			1.09921	1.06326	1.01092	1.02471	1.03057		0.928448	0.892497	0.840153	0.853945	0.859806	0.87497					1.03981	1.17029	1.02579	0.966586	1.06797		0.864027	0.994502	0.850008	0.790803	0.892186	0.878305					1.06276	1.07554	0.99452	1.02465	1.16311		0.87944	0.89222	0.811204	0.84133	0.979794	0.880797
			0.901235	1.05251	1.1023	1.00114	1.01444		0.730468	0.881741	0.931534	0.830378	0.843674	0.843559	96.4101				1.07942	1.04096	0.90068	0.804448	1.02421		0.903636	0.86518	0.724897	0.628665	0.848426	0.794161	90.4197				0.989307	1.08749	1.09352	0.936734	1.19426		0.80599	0.90417	0.910208	0.753417	1.01094	0.876946	99.5627		96.4101
			0.958259	1.02324	0.901288	0.989418	0.93458		0.787493	0.852474	0.730522	0.818651	0.763813	0.79059	90.3563				0.97787	0.898612	1.03919	0.796695	0.962716		0.802086	0.722829	0.863407	0.620912	0.786933	0.759233	86.443				0.850957	0.82781	0.903593	0.982226	0.995619		0.66764	0.644493	0.720276	0.798909	0.812302	0.728724	82.7346		90.3563
			0.903561	0.892347	0.920212	0.932442	0.834593		0.732794	0.72158	0.749445	0.761676	0.663827	0.725864	82.9588				0.99863	0.769413	0.803412	0.896672	0.830629		0.822846	0.593629	0.627629	0.720889	0.654845	0.683968	77.8736				0.795209	0.723204	0.805105	0.746587	0.954892		0.611892	0.539887	0.621789	0.56327	0.771575	0.621683	70.5818		82.9588
			0.723997	0.712447	0.73511	0.744155	0.692344		0.553231	0.54168	0.564344	0.573388	0.521578	0.550844	62.9558				0.609657	0.642041	0.776855	0.808241	0.595189		0.433873	0.466258	0.601072	0.632458	0.419406	0.510613	58.1362				0.573919	0.628209	0.729471	0.604724	0.580028		0.390603	0.444893	0.546155	0.421408	0.396711	0.439954	49.9495		62.9558
			0.457285	0.479794	0.463227	0.467593	0.392347		0.286518	0.309028	0.292461	0.296826	0.22158	0.281282	32.1477				0.405589	0.583478	0.466959	0.408692	0.479798		0.229806	0.407695	0.291176	0.232909	0.304014	0.29312	33.3734				0.469195	0.331682	0.436125	0.346623	0.459658		0.285879	0.148365	0.252808	0.163306	0.276342	0.22534	25.5836		32.1477
			shMNT-1																shMNT-1																shMNT-1
			0.752	0.6973	0.7384	0.7125	0.6878		0.581233	0.526533	0.567633	0.541733	0.517033	0.546833					1.02978	0.98895	1.0024	1.06743	0.995086		0.854001	0.813167	0.826621	0.891648	0.819303	0.840948					1.02898	0.980202	1.02315	0.948441	0.961659		0.845661	0.796885	0.839836	0.765124	0.778342	0.80517
			0.6099	0.5987	0.6226	0.59	0.5722		0.439133	0.427933	0.451833	0.419233	0.401433	0.427913	78.253				0.940924	0.836514	0.936691	0.948277	0.93625		0.765141	0.66073	0.760907	0.772493	0.760466	0.743948	88.4654				0.890221	0.950338	0.954558	0.850307	0.821133		0.706904	0.767021	0.771242	0.66699	0.637816	0.709995	88.1795		78.253
			0.6216	0.6834	0.5271	0.6246	0.5954		0.450833	0.512633	0.356333	0.453833	0.424633	0.439653	80.3999				0.745257	0.658386	0.909447	0.690857	0.862182		0.569473	0.482602	0.733663	0.515074	0.686399	0.597442	71.0439				0.764217	0.704634	0.688696	0.697866	0.767189		0.580901	0.521318	0.50538	0.51455	0.583872	0.541204	67.2161		80.3999
			0.4539	0.4267	0.3936	0.5108	0.3806		0.283133	0.255933	0.222833	0.340033	0.209833	0.262353	47.9768				0.57345	0.4874	0.557849	0.442957	0.392067		0.397667	0.311617	0.382065	0.267173	0.216284	0.314961	37.4531				0.47299	0.480811	0.344668	0.394274	0.497127		0.289674	0.297495	0.161352	0.210957	0.31381	0.254658	31.6278		47.9768
			0.2121	0.2237	0.2061	0.2474	0.3147		0.0413333	0.0529333	0.0353333	0.0766333	0.143933	0.0700333	12.8071				0.341532	0.356095	0.358921	0.342402	0.305159		0.165749	0.180312	0.183138	0.166618	0.129376	0.165039	19.6253				0.321015	0.305523	0.245874	0.369191	0.28478		0.137698	0.122206	0.0625571	0.185874	0.101463	0.12196	15.1471		12.8071
			0.2085	0.2038	0.2012	0.2056	0.2112		0.0377333	0.0330333	0.0304333	0.0348333	0.0404333	0.0352933	6.45413				0.25745	0.244482	0.244626	0.304462	0.306419		0.0816664	0.0686991	0.0688426	0.128679	0.130636	0.0957045	11.3806				0.262506	0.241503	0.240077	0.203633	0.196095		0.0791895	0.0581867	0.0567604	0.0203166	0.012778	0.0454462	5.64431		6.45413
			shMNT-2																shMNT-2																shMNT-2
			1.02941	0.9334	0.8862	1.0014	0.8452		0.858647	0.762633	0.715433	0.830633	0.674433	0.768356					1.00497	0.982746	1.0721	1.19251	0.995863		0.829186	0.806962	0.896317	1.01673	0.820079	0.873855					1.04988	0.903909	1.00612	0.971684	0.968085		0.866568	0.720592	0.822799	0.788367	0.784768	0.796619
			0.90944	0.80245	0.91508	0.9336	0.80291		0.738673	0.631683	0.744313	0.762833	0.632143	0.701929	91.3547				0.939573	0.90868	0.955683	0.899735	0.895027		0.76379	0.732896	0.779899	0.723952	0.719244	0.743956	85.135				0.859164	0.975533	0.868189	0.855788	0.952147		0.675847	0.792217	0.684873	0.672472	0.768831	0.718848	90.2373		91.3547
			0.6182	0.8711	0.8492	0.6721	0.7808		0.447433	0.700333	0.678433	0.501333	0.610033	0.587513	76.4637				0.857266	0.69004	0.77915	0.769586	0.79515		0.681482	0.514257	0.603366	0.593802	0.619367	0.602455	68.9422				0.678062	0.628661	0.734027	0.729528	0.60823		0.494745	0.445344	0.55071	0.546211	0.424913	0.492385	61.8093		76.4637
			0.2327	0.2262	0.6648	0.6235	0.6618		0.0619333	0.0554333	0.494033	0.452733	0.491033	0.311033	40.4804				0.59442	0.684918	0.525198	0.527625	0.484372		0.418637	0.509135	0.349415	0.351842	0.308589	0.387523	44.3464				0.48925	0.462432	0.482182	0.507093	0.465594		0.305934	0.279115	0.298866	0.323776	0.282277	0.297994	37.4073		40.4804
			0.2052	0.2163	0.2659	0.4432	0.2858		0.0344333	0.0455333	0.0951333	0.272433	0.115033	0.112513	14.6434				0.378535	0.309985	0.325872	0.359779	0.295328		0.202752	0.134202	0.150088	0.183995	0.119544	0.158116	18.0941				0.290814	0.2924	0.210795	0.357666	0.280649		0.107497	0.109083	0.0274781	0.174349	0.097332	0.103148	12.9482		14.6434
			0.2093	0.2065	0.217	0.2214	0.2141		0.0385333	0.0357333	0.0462333	0.0506333	0.0433333	0.0428933	5.58248				0.188188	0.247251	0.281181	0.273671	0.243818		0.0124048	0.071468	0.105398	0.0978879	0.0680346	0.0710386	8.12934				0.203042	0.190728	0.191551	0.209754	0.201827		0.0197252	0.00741084	0.00823409	0.0264371	0.0185105	0.0160635	2.01647		5.58248
	IKE
A549	concentrationUm																药物梯度Um																药物梯度Um
		空白																空白																空白
			NC											Average					NC											Average					NC											Average
	0		1.17674	1.06176	1.0722	0.997282	1.12552		1.00598	0.890994	0.901431	0.826516	0.954748	0.915933			0		1.1762	1.17596	1.05645	0.970746	1.08333		1.00041	1.00018	0.880662	0.794963	0.907548	0.916752			0		1.00616	1.06773	1.15738	1.19235	1.18656		0.822841	0.884418	0.974067	1.00903	1.00325	0.938721
	1		1.00697	0.980133	0.910717	1.00095	0.998354		0.836203	0.809366	0.739951	0.830183	0.827587	0.808658	88.2879		1		0.804659	0.95832	0.899169	0.958026	0.965731		0.628876	0.782536	0.723386	0.782243	0.789947	0.741398	80.8722		1		1.00684	0.933432	0.981398	0.973916	0.968625		0.823519	0.750116	0.798081	0.790599	0.785308	0.789525	84.1064		88.2879
	2		0.742406	0.830018	0.81539	0.907749	0.813534		0.571639	0.659251	0.644623	0.736982	0.642767	0.651053	71.0808		2		0.796277	0.782921	0.743563	0.788881	0.871995		0.620493	0.607137	0.567779	0.613098	0.696212	0.620944	67.733		2		0.918979	0.871307	0.878083	0.907666	0.928695		0.735662	0.68799	0.694766	0.724349	0.745378	0.717629	76.4475		71.0808
	4		0.689667	0.674897	0.756602	0.743509	0.652936		0.5189	0.50413	0.585835	0.572742	0.48217	0.532756	58.1653		4		0.585176	0.618177	0.671842	0.698136	0.585139		0.409393	0.442393	0.496059	0.522352	0.409355	0.45591	49.731		4		0.781759	0.71959	0.76699	0.710091	0.798468		0.598443	0.536273	0.583673	0.526774	0.615152	0.572063	60.9407		58.1653
	8		0.400502	0.395702	0.550901	0.432808	0.466317		0.229735	0.224935	0.380134	0.262042	0.29555	0.278479	30.4039		8		0.390522	0.362022	0.398045	0.369668	0.376874		0.214739	0.186238	0.222262	0.193884	0.201091	0.203643	22.2135		8		0.593508	0.587199	0.511718	0.458583	0.459675		0.410191	0.403882	0.328401	0.275267	0.276358	0.33882	36.0938		30.4039
	16		0.311965	0.280781	0.291396	0.261387	0.254335		0.141198	0.110015	0.120629	0.0906205	0.0835681	0.109206	11.9229		16		0.262511	0.264844	0.291583	0.265571	0.262377		0.0867274	0.0890608	0.115799	0.089788	0.0865941	0.0935939	10.2093		16		0.298573	0.391964	0.29529	0.364922	0.351387		0.115256	0.208647	0.111973	0.181605	0.168071	0.15711	16.7366		11.9229
			OE																OE																OE
			1.05301	1.18762	1.08392	0.913748	1.17776		0.882244	1.01686	0.913157	0.742982	1.00699	0.912446					1.08097	1.0014	1.15504	1.06069	0.958609		0.90519	0.825615	0.979256	0.884907	0.782825	0.875558					1.11802	1.18753	1.04336	0.964251	1.12408		0.934699	1.00421	0.860046	0.780934	0.940762	0.90413
			0.987454	0.972354	1.03403	0.997085	0.973058		0.816687	0.801588	0.863263	0.826318	0.802291	0.82203	90.0908				1.07545	1.00881	0.990831	1.00956	0.991783		0.899668	0.833023	0.815047	0.833779	0.815999	0.839503	95.882				1.0469	0.932583	0.952206	0.952937	0.955705		0.863585	0.749266	0.768889	0.769621	0.772388	0.78475	86.7961		90.0908
			0.832672	0.861036	0.798023	0.905325	0.938902		0.661905	0.690269	0.627256	0.734558	0.768135	0.696425	76.3251				0.982483	0.989631	0.952594	0.996229	0.956977		0.806699	0.813848	0.776811	0.820445	0.781194	0.799799	91.3473				0.985232	0.89813	0.874037	0.861674	0.888669		0.801915	0.714813	0.69072	0.678358	0.705352	0.718232	79.439		76.3251
			0.682662	0.778884	0.754747	0.769663	0.689855		0.511895	0.608117	0.583981	0.598896	0.519088	0.564396	61.8552				0.790189	0.841519	0.785373	0.796397	0.760246		0.614405	0.665736	0.60959	0.620614	0.584463	0.618961	70.6933				0.653335	0.786233	0.762168	0.736183	0.767636		0.470018	0.602916	0.578851	0.552866	0.584319	0.557794	61.694		61.8552
			0.475628	0.563417	0.589797	0.586191	0.561661		0.304861	0.39265	0.419031	0.415424	0.390895	0.384572	42.1474				0.596831	0.589702	0.633259	0.583985	0.652491		0.421048	0.413918	0.457476	0.408201	0.476708	0.43547	49.7363				0.572964	0.582367	0.581603	0.507306	0.561419		0.389647	0.39905	0.398287	0.323989	0.378102	0.377815	41.7877		42.1474
			0.391586	0.329006	0.301981	0.377461	0.352401		0.220819	0.15824	0.131214	0.206695	0.181634	0.17972	19.6966				0.439396	0.398192	0.458036	0.405552	0.391898		0.263613	0.222408	0.282253	0.229769	0.216115	0.242831	27.7345				0.352254	0.368525	0.35667	0.430442	0.430848		0.168937	0.185208	0.173354	0.247126	0.247531	0.204431	22.6108		19.6966
			shMNT-1																shMNT-1																shMNT-1
			1.08305	1.19871	1.06898	1.15246	1.03554		0.912281	1.02795	0.898213	0.981697	0.864778	0.936983					1.06687	1.15476	0.980516	1.05746	1.08526		0.891091	0.97898	0.804733	0.881679	0.909477	0.893192					0.952651	1.03117	1.0104	0.844493	0.990468		0.769334	0.847857	0.827083	0.661177	0.807151	0.78252
			0.960164	0.977719	0.834385	0.856005	0.894545		0.789397	0.806952	0.663619	0.685239	0.723778	0.733797	78.3148				0.852165	0.869671	0.984934	0.966067	0.978856		0.676382	0.693887	0.809151	0.790283	0.803073	0.754555	84.4785				0.903458	0.900868	0.906726	0.940311	0.928938		0.720142	0.717552	0.723409	0.756995	0.745621	0.732744	93.6389		78.3148
			0.814471	0.651753	0.934676	0.80652	0.757379		0.643704	0.480986	0.763909	0.635753	0.586613	0.622193	66.4039				0.696886	0.650456	0.699901	0.668268	0.726675		0.521102	0.474673	0.524118	0.492484	0.550891	0.512654	57.3957				0.782082	0.709764	0.780699	0.78012	0.708514		0.598765	0.526448	0.597383	0.596804	0.525197	0.568919	72.7034		66.4039
			0.440184	0.460309	0.4581	0.405401	0.394951		0.269417	0.289542	0.287333	0.234634	0.224184	0.261022	27.8577				0.424798	0.486713	0.492461	0.491963	0.477195		0.249014	0.310929	0.316677	0.316179	0.301412	0.298842	33.4578				0.405746	0.456349	0.459755	0.488905	0.507599		0.22243	0.273032	0.276439	0.305589	0.324282	0.280354	35.8271		27.8577
			0.333259	0.298333	0.402825	0.302603	0.32036		0.162492	0.127566	0.232058	0.131836	0.149594	0.160709	17.1518				0.383363	0.309292	0.365933	0.37663	0.352085		0.20758	0.133508	0.19015	0.200847	0.176301	0.181677	20.3402				0.374404	0.360628	0.39543	0.360356	0.379306		0.191088	0.177311	0.212113	0.177039	0.195989	0.190708	24.371		17.1518
			0.186267	0.20914	0.201659	0.250786	0.270278		0.0155002	0.0383732	0.0308921	0.0800194	0.0995115	0.0528593	5.64143				0.209174	0.293199	0.295179	0.297962	0.281342		0.0333905	0.117416	0.119396	0.122178	0.105558	0.0995878	11.1497				0.282174	0.306315	0.306806	0.272617	0.251535		0.0988575	0.122998	0.12349	0.0893003	0.0682183	0.100573	12.8524		5.64143
			shMNT-2																shMNT-2																shMNT-2
			1.11487	0.990445	1.08768	1.0722	1.16506		0.944102	0.819678	0.916912	0.901437	0.994289	0.915283					1.06204	1.08701	1.1224	0.977248	0.946217		0.886254	0.91123	0.946622	0.801465	0.770434	0.863201					0.981623	0.965105	1.03675	0.95244	1.02005		0.798307	0.781788	0.853434	0.769123	0.836734	0.807877
			0.915439	0.905458	0.902958	0.893325	0.996266		0.744672	0.734691	0.732191	0.722559	0.825499	0.751922	82.1519				0.985004	0.981046	0.981953	0.869599	0.930302		0.809221	0.805262	0.80617	0.693816	0.754519	0.773797	89.6428				0.91946	0.76905	0.8503	0.871255	0.805705		0.736143	0.585734	0.666983	0.687938	0.622389	0.659837	81.6755		82.1519
			0.791955	0.756449	0.794037	0.787666	0.794384		0.621188	0.585682	0.623271	0.616899	0.623617	0.614131	67.0974				0.678467	0.758221	0.690067	0.749935	0.704729		0.502684	0.582438	0.514284	0.574152	0.528945	0.540501	62.6159				0.709917	0.728982	0.7903	0.756069	0.779535		0.526601	0.545665	0.606983	0.572752	0.596218	0.569644	70.5112		67.0974
			0.380143	0.395638	0.461068	0.491288	0.440721		0.209377	0.224871	0.290301	0.320521	0.269954	0.263005	28.7348				0.571836	0.594556	0.50937	0.575409	0.568596		0.396053	0.418773	0.333586	0.399626	0.392813	0.38817	44.9687				0.46035	0.497449	0.45903	0.571973	0.540732		0.277034	0.314132	0.275713	0.388656	0.357415	0.32259	39.9306		28.7348
			0.349237	0.36798	0.387028	0.309546	0.35477		0.17847	0.197213	0.216262	0.138779	0.184003	0.182945	19.9879				0.435811	0.435912	0.380579	0.369958	0.379197		0.260028	0.260129	0.204796	0.194174	0.203413	0.224508	26.0088				0.356622	0.372917	0.3903	0.33555	0.376433		0.173305	0.189601	0.206983	0.152233	0.193116	0.183048	22.6579		19.9879
			0.208229	0.257274	0.19679	0.202062	0.205138		0.0374621	0.0865072	0.026023	0.0312953	0.0343715	0.0431318	4.7124				0.273643	0.197844	0.262311	0.29928	0.255804		0.0978594	0.0220604	0.0865274	0.123497	0.0800205	0.0819929	9.49871				0.273126	0.290094	0.2903	0.286294	0.229998		0.0898096	0.106777	0.106983	0.102978	0.0466811	0.0906457	11.2202		4.7124
[truncated: 2 more columns]

## Sheet: Fig2g and h
CCK8-MNT NC VS OE VS shMNT-1，-2
	RSL3
PC9	concentrationUm																药物梯度Um																药物梯度Um
		空白																空白																空白
			NC											Average					NC											Average					NC											Average
	0	0.176439	1.1728	1.06967	1.04737	0.96371	0.978093		1.00377	0.900644	0.878343	0.794686	0.809069	0.877303			0	0.17347	1.0754	0.973027	1.04576	0.995222	1.14984		0.905387	0.803016	0.875748	0.825211	0.979828	0.877838			0	0.163702	0.996157	1.0625	1.04617	0.973175	1.04032		0.826701	0.893041	0.876713	0.803719	0.870868	0.854209
	1	0.160341	0.936753	0.994951	1.00165	0.989492	0.957978		0.76773	0.825928	0.832623	0.820468	0.788955	0.807141	92.0025		1	0.167501	0.933727	0.981493	0.928666	0.947134	0.987752		0.763717	0.811482	0.758656	0.777123	0.817741	0.785744	89.509		1	0.165853	0.959191	0.904248	0.910132	0.915197	0.905559		0.789735	0.734792	0.740676	0.745741	0.736103	0.749409	87.7314		92.0025
	2	0.1727	0.85459	0.872334	0.867836	0.844358	0.818537		0.685567	0.703311	0.698812	0.675335	0.649514	0.682508	77.7961		2	0.169824	0.771231	0.754967	0.734296	0.792833	0.803655		0.60122	0.584956	0.564286	0.622822	0.633644	0.601385	68.5076		2	0.164163	0.781115	0.78721	0.714689	0.748255	0.789952		0.611659	0.617753	0.545233	0.578798	0.620495	0.594788	69.6303		77.7961
	4	0.174224	0.580201	0.579162	0.604962	0.639787	0.628302		0.411178	0.410138	0.435939	0.470764	0.459278	0.437459	49.8641		4	0.166693	0.599297	0.544745	0.591833	0.573874	0.59171		0.429287	0.374734	0.421822	0.403863	0.421699	0.410281	46.7377		4	0.178798	0.506839	0.516165	0.485193	0.479474	0.534212		0.337383	0.346709	0.315737	0.310017	0.364756	0.33492	39.2083		49.8641
	8	0.163483	0.486311	0.537389	0.494908	0.562477	0.470714		0.317288	0.368366	0.325885	0.393454	0.30169	0.341337	38.9075		8	0.168956	0.360924	0.403904	0.435523	0.47884	0.401142		0.190913	0.233893	0.265512	0.308829	0.231131	0.246056	28.0297		8	0.175076	0.439027	0.476276	0.429013	0.439762	0.399355		0.269571	0.30682	0.259557	0.270306	0.229899	0.267231	31.284		38.9075
	16	0.166953	0.424298	0.39057	0.287523	0.357796	0.385415		0.255275	0.221546	0.1185	0.188772	0.216391	0.200097	22.8082		16	0.17362	0.278811	0.306477	0.290178	0.393488	0.286217		0.1088	0.136467	0.120167	0.223477	0.116206	0.141023	16.0648		16	0.169145	0.283172	0.38403	0.393811	0.431178	0.395335		0.113716	0.214574	0.224354	0.261721	0.225879	0.208049	24.3557		22.8082
	average	0.169023															average	0.170011															average	0.169456
			OE																OE																OE
			1.05376	1.07087	1.11132	1.07114	0.990996		0.884734	0.901849	0.942297	0.902117	0.821973	0.890594					1.09126	1.01928	0.995224	1.08302	1.09371		0.921249	0.849266	0.825213	0.91301	0.923696	0.886487					0.994474	0.985791	1.04023	1.14208	1.02459		0.825018	0.816335	0.87077	0.97262	0.855133	0.867975
			1.04005	0.990909	0.984947	0.923988	0.986059		0.871022	0.821886	0.815924	0.754964	0.817036	0.816166	91.6429				0.940141	0.907411	0.968168	0.955416	0.91972		0.77013	0.7374	0.798157	0.785405	0.74971	0.768161	86.6522				0.998447	0.96677	1.00988	0.989556	1.01962		0.828991	0.797314	0.84042	0.820099	0.850161	0.827397	95.325		91.6429
			0.796244	0.949395	0.928649	0.896405	0.856833		0.627221	0.780372	0.759625	0.727382	0.68781	0.716482	80.4499				0.918468	0.853446	0.877891	0.890521	0.819201		0.748458	0.683435	0.70788	0.720511	0.64919	0.701895	79.1771				0.938693	0.896201	0.975244	0.952314	0.929105		0.769237	0.726744	0.805787	0.782857	0.759649	0.768855	88.5803		80.4499
			0.749557	0.690922	0.778512	0.686182	0.712528		0.580534	0.521898	0.609489	0.517159	0.543505	0.554517	62.2637				0.640992	0.683884	0.676771	0.615029	0.60635		0.470982	0.513873	0.50676	0.445019	0.436339	0.474594	53.5366				0.680397	0.687978	0.748947	0.692167	0.752382		0.510941	0.518522	0.579491	0.522711	0.582926	0.542918	62.5499		62.2637
			0.549273	0.504254	0.574947	0.602809	0.573367		0.38025	0.335231	0.405924	0.433786	0.404344	0.391907	44.0051				0.462603	0.504303	0.500706	0.483314	0.479371		0.292592	0.334292	0.330695	0.313303	0.30936	0.316048	35.6518				0.504991	0.509038	0.583532	0.495811	0.484036		0.335534	0.339582	0.414076	0.326355	0.31458	0.346025	39.8658		44.0051
			0.370202	0.3725	0.454069	0.469632	0.466329		0.201179	0.203477	0.285046	0.300609	0.297306	0.257523	28.9159				0.378706	0.391095	0.328581	0.331626	0.350175		0.208695	0.221084	0.158571	0.161615	0.180164	0.186026	20.9846				0.393137	0.40602	0.378683	0.395857	0.38095		0.223681	0.236563	0.209226	0.226401	0.211494	0.221473	25.5161		28.9159
			shMNT-1																shMNT-1																shMNT-1
			0.978466	0.960269	1.04844	1.19126	1.18464		0.809443	0.791245	0.879415	1.02223	1.01562	0.903592					0.972803	1.04159	0.961985	1.18837	0.957567		0.802792	0.871581	0.791974	1.01836	0.787556	0.854452					0.946379	1.14536	0.990883	1.04717	0.947306		0.776923	0.975906	0.821427	0.877718	0.77785	0.845965
			0.97924	0.923923	0.950169	0.967332	1.06129		0.810217	0.7549	0.781146	0.798309	0.892262	0.807367	89.3509				0.844632	0.969705	0.851829	0.919708	0.863067		0.674621	0.799694	0.681818	0.749698	0.693057	0.719778	84.2385				0.920416	0.859784	0.841475	0.859108	0.849981		0.75096	0.690327	0.672019	0.689651	0.680525	0.696697	82.3553		89.3509
			0.829353	0.876435	0.752299	0.76959	0.762285		0.66033	0.707412	0.583276	0.600567	0.593262	0.628969	69.6077				0.651835	0.673492	0.647568	0.616905	0.683453		0.481825	0.503481	0.477557	0.446894	0.513442	0.48464	56.7194				0.684106	0.758668	0.839331	0.717278	0.611305		0.514649	0.589212	0.669875	0.547822	0.441849	0.552681	65.3315		69.6077
			0.476296	0.499382	0.49417	0.508675	0.527411		0.307273	0.330358	0.325147	0.339652	0.358388	0.332164	36.7604				0.465848	0.417542	0.46643	0.498212	0.507766		0.295837	0.247531	0.296419	0.328201	0.337755	0.301149	35.2447				0.539669	0.572626	0.54614	0.571028	0.494797		0.370213	0.40317	0.376684	0.401572	0.32534	0.375396	44.3749		36.7604
			0.389723	0.328251	0.309911	0.380954	0.393424		0.2207	0.159228	0.140887	0.21193	0.224401	0.191429	21.1854				0.309605	0.319504	0.315726	0.391343	0.310279		0.139595	0.149493	0.145715	0.221332	0.140268	0.159281	18.6413				0.25821	0.393881	0.343976	0.358108	0.279179		0.0887534	0.224424	0.17452	0.188652	0.109723	0.157215	18.5841		21.1854
			0.28083	0.287958	0.209176	0.257053	0.241586		0.111806	0.118935	0.0401527	0.0880299	0.0725624	0.0862973	9.55048				0.295929	0.311938	0.300749	0.290057	0.290824		0.125918	0.141927	0.130738	0.120046	0.120813	0.127889	14.9673				0.185561	0.207584	0.216394	0.264817	0.217348		0.0161045	0.0381274	0.0469374	0.0953607	0.0478918	0.0488843	5.77853		9.55048
			shMNT-2																shMNT-2																shMNT-2
			1.1063	0.982888	1.02099	1.05629	1.11323		0.93728	0.813865	0.851962	0.887263	0.944209	0.886916					1.01469	1.07195	0.983302	0.977372	1.1519		0.844683	0.901936	0.813291	0.807361	0.981887	0.869832					1.08339	1.02351	1.00241	0.951287	0.987674		0.913938	0.854058	0.83295	0.78183	0.818218	0.840199
			1.02503	0.900867	0.942521	0.943357	0.94652		0.856007	0.731843	0.773498	0.774334	0.777497	0.782636	88.2424				0.848225	0.844655	0.866226	0.850496	0.965986		0.678215	0.674644	0.696215	0.680486	0.795975	0.705107	81.0625				0.86711	0.864694	0.92607	0.917628	0.995541		0.697654	0.695238	0.756614	0.748172	0.826085	0.744752	88.64		88.2424
			0.742647	0.786243	0.67471	0.781334	0.727643		0.573623	0.617219	0.505687	0.612311	0.55862	0.573492	64.6614				0.646284	0.670209	0.607195	0.684296	0.700837		0.476273	0.500198	0.437184	0.514285	0.530826	0.491753	56.5343				0.676752	0.679851	0.711267	0.670926	0.672913		0.507296	0.510395	0.541811	0.50147	0.503457	0.512886	61.0434		64.6614
			0.432383	0.472712	0.488192	0.406619	0.460155		0.263359	0.303689	0.319168	0.237596	0.291132	0.282989	31.9071				0.508148	0.519714	0.517142	0.497003	0.435482		0.338137	0.349703	0.347132	0.326992	0.265471	0.325487	37.4195				0.494832	0.459598	0.460106	0.484022	0.463334		0.325376	0.290142	0.29065	0.314566	0.293878	0.302922	36.0537		31.9071
			0.266244	0.276991	0.249326	0.324083	0.35305		0.0972208	0.107968	0.0803028	0.15506	0.184027	0.124916	14.0843				0.399434	0.380369	0.373523	0.346811	0.344147		0.229424	0.210358	0.203512	0.1768	0.174136	0.198846	22.8603				0.31622	0.363691	0.354209	0.380597	0.306595		0.146764	0.194235	0.184753	0.211141	0.137139	0.174806	20.8053		14.0843
			0.204258	0.261171	0.204762	0.199765	0.20954		0.0352343	0.0921481	0.0357391	0.0307416	0.040517	0.046876	5.28528				0.24806	0.297095	0.257653	0.258315	0.27732		0.0780491	0.127085	0.0876417	0.0883043	0.107309	0.0976777	11.2295				0.20443	0.180251	0.207977	0.209827	0.217196		0.0349738	0.0107946	0.0385211	0.0403712	0.0477397	0.0344801	4.1038		5.28528
	IKE
PC9	concentration Um																药物梯度Um																药物梯度Um
		空白																空白																空白
			NC											Average					NC											Average					NC											Average
	0		1.09215	0.967148	1.05559	1.14917	0.970561		0.923127	0.798125	0.886566	0.98015	0.801538	0.877901			0		1.05513	1.09107	1.12429	1.14566	1.14865		0.885117	0.921064	0.954277	0.975648	0.978642	0.94295			0		1.07887	0.974546	0.950454	0.979959	0.991631		0.909415	0.80509	0.780998	0.810503	0.822175	0.825636
	1		0.841435	0.907158	0.906464	0.911191	0.908705		0.672411	0.738135	0.737441	0.742168	0.739681	0.725967	82.6935		1		0.902882	0.98458	1.09675	0.984642	1.12942		0.732871	0.814569	0.926739	0.814631	0.959406	0.849643	90.1049		1		0.846895	0.960792	0.896995	0.844253	0.958727		0.677439	0.791336	0.727539	0.674797	0.78927	0.732076	88.6681		82.6935
	2		0.809347	0.813628	0.857529	0.805748	0.781083		0.640324	0.644605	0.688506	0.636725	0.612059	0.644444	73.4073		2		0.879369	0.837211	0.804724	0.895408	0.950815		0.709358	0.6672	0.634714	0.725397	0.780804	0.703495	74.6058		2		0.756779	0.715719	0.761196	0.707125	0.705573		0.587322	0.546263	0.59174	0.537669	0.536117	0.559822	67.8049		73.4073
	4		0.699892	0.681826	0.701915	0.70221	0.676661		0.530869	0.512803	0.532892	0.533187	0.507638	0.523478	59.6283		4		0.657129	0.659812	0.653668	0.679371	0.654969		0.487118	0.489802	0.483658	0.50936	0.484958	0.490979	52.0684		4		0.680463	0.639857	0.608951	0.694556	0.609323		0.511007	0.4704	0.439495	0.5251	0.439866	0.477174	57.7947		59.6283
	8		0.454666	0.477711	0.480348	0.492583	0.452229		0.285643	0.308688	0.311325	0.32356	0.283206	0.302484	34.4554		8		0.48997	0.45495	0.404858	0.470073	0.399398		0.319959	0.284939	0.234847	0.300062	0.229387	0.273839	29.0406		8		0.413518	0.383087	0.380867	0.3504	0.360621		0.244062	0.213631	0.211411	0.180944	0.191165	0.208243	25.2221		34.4554
	16		0.269274	0.297349	0.278505	0.299951	0.308357		0.100251	0.128326	0.109481	0.130928	0.139334	0.121664	13.8585		16		0.377461	0.396765	0.300615	0.350182	0.351624		0.20745	0.226755	0.130605	0.180171	0.181613	0.185319	19.6531		16		0.33607	0.348978	0.297613	0.297208	0.30695		0.166613	0.179522	0.128157	0.127751	0.137493	0.147907	17.9144		13.8585
			OE																OE																OE
			0.988107	1.15297	0.951934	0.961215	0.964151		0.819084	0.983951	0.782911	0.792191	0.795128	0.834653					1.05978	0.9949	1.08226	1.02443	0.955576		0.889774	0.824889	0.912253	0.854423	0.785566	0.853381					1.17245	1.04485	1.07611	0.99673	1.0623		1.003	0.875397	0.90665	0.827273	0.892848	0.901033
			0.86903	0.889335	0.892946	0.892901	0.894595		0.700007	0.720312	0.723923	0.723878	0.725572	0.718738	86.1122				0.850163	0.9086	0.819764	0.859736	0.939059		0.680152	0.738589	0.649753	0.689725	0.769048	0.705454	82.6658				0.983881	1.0094	0.958515	0.953193	1.00979		0.814425	0.839944	0.789059	0.783736	0.840334	0.8135	90.2852		86.1122
			0.710167	0.721474	0.871618	0.841195	0.8806		0.541143	0.552451	0.702595	0.672171	0.711577	0.635987	76.1978				0.849403	0.883356	0.791604	0.807353	0.801603		0.679393	0.713345	0.621593	0.637342	0.631593	0.656653	76.9472				0.950106	0.893759	0.89534	0.908082	0.894321		0.780649	0.724303	0.725884	0.738625	0.724864	0.738865	82.002		76.1978
			0.697988	0.750336	0.764697	0.686278	0.769901		0.528965	0.581313	0.595674	0.517254	0.600877	0.564817	67.6708				0.652362	0.783919	0.652203	0.760659	0.639659		0.482351	0.613908	0.482192	0.590648	0.469648	0.527749	61.8422				0.809083	0.82745	0.820492	0.818461	0.828136		0.639626	0.657994	0.651035	0.649005	0.65868	0.651268	72.2801		67.6708
			0.570594	0.564759	0.565405	0.60725	0.566145		0.401571	0.395736	0.396382	0.438227	0.397121	0.405807	48.6199				0.514024	0.459393	0.481819	0.562409	0.479765		0.344013	0.289382	0.311809	0.392398	0.309754	0.329471	38.6078				0.651764	0.626979	0.619356	0.620466	0.609629		0.482308	0.457522	0.4499	0.45101	0.440173	0.456183	50.6288		48.6199
			0.294395	0.380121	0.301668	0.391386	0.385952		0.125372	0.211098	0.132645	0.222362	0.216928	0.181681	21.7673				0.45206	0.388084	0.402346	0.458248	0.369737		0.282049	0.218073	0.232335	0.288237	0.199727	0.244084	28.602				0.420315	0.403854	0.411605	0.44214	0.545543		0.250858	0.234398	0.242149	0.272683	0.376087	0.275235	30.5466		21.7673
			shMNT-1																shMNT-1																shMNT-1
			1.05	1.17504	1.00087	0.994462	1.11248		0.880981	1.00602	0.831851	0.825438	0.943461	0.89755					1.19036	1.04071	1.16725	0.981769	0.994809		1.02034	0.870699	0.997237	0.811758	0.824798	0.904967					1.06519	1.00669	1.01655	1.07874	1.07578		0.895732	0.837232	0.847089	0.909284	0.906324	0.879132
			0.870628	0.882505	0.896052	0.957192	0.982099		0.701604	0.713482	0.727029	0.788169	0.813076	0.748672	83.4128				0.910804	0.858578	0.899124	0.883661	0.851072		0.740794	0.688567	0.729113	0.71365	0.681061	0.710637	78.5263				0.904905	0.897776	0.897246	0.892131	0.992945		0.735449	0.72832	0.72779	0.722675	0.823489	0.747544	85.0321		83.4128
			0.722286	0.750308	0.70977	0.711747	0.765308		0.553263	0.581285	0.540746	0.542723	0.596284	0.56286	62.7107				0.678809	0.656941	0.609592	0.68517	0.695891		0.508798	0.48693	0.439581	0.515159	0.525881	0.49527	54.7279				0.749141	0.764387	0.681042	0.767465	0.677904		0.579685	0.594931	0.511586	0.598008	0.508448	0.558532	63.5322		62.7107
			0.527417	0.485196	0.492726	0.494738	0.508816		0.358394	0.316173	0.323703	0.325715	0.339792	0.332755	37.0737				0.420825	0.451802	0.438812	0.435339	0.475745		0.250814	0.281791	0.268801	0.265328	0.305734	0.274494	30.3319				0.56877	0.548909	0.504811	0.572871	0.565753		0.399314	0.379453	0.335354	0.403414	0.396297	0.382767	43.5391		37.0737
			0.274805	0.336899	0.304693	0.368508	0.341798		0.105782	0.167876	0.13567	0.199485	0.172774	0.156317	17.416				0.321454	0.376473	0.364187	0.386622	0.322708		0.151443	0.206462	0.194177	0.216612	0.152697	0.184278	20.363				0.399534	0.429794	0.331365	0.397497	0.406918		0.230078	0.260338	0.161909	0.22804	0.237462	0.223565	25.4302		17.416
			0.187024	0.241059	0.242356	0.279469	0.246618		0.0180006	0.0720355	0.0733324	0.110446	0.0775949	0.0702818	7.83041				0.195301	0.206091	0.21466	0.202675	0.20595		0.02529	0.0360798	0.0446493	0.0326637	0.0359396	0.0349245	3.8592				0.305396	0.229447	0.270587	0.355294	0.306595		0.13594	0.0599904	0.101131	0.185838	0.137139	0.124008	14.1057		7.83041
			shMNT-2																shMNT-2																shMNT-2
			0.979601	1.07344	1.09014	0.984483	0.949679		0.810577	0.904415	0.921116	0.81546	0.780656	0.846445					1.19727	1.03687	1.0531	0.971702	1.04977		1.02726	0.866862	0.883089	0.801691	0.879755	0.891731					1.01537	1.07256	1.048	1.08374	1.15041		0.845913	0.903102	0.878548	0.914285	0.980949	0.90456
			0.809887	0.82922	0.809691	0.867229	0.847203		0.640864	0.660197	0.640668	0.698206	0.67818	0.663623	78.4012				0.893594	0.880437	0.981262	0.943046	0.931374		0.723584	0.710427	0.811251	0.773035	0.761363	0.755932	84.7713				0.984185	0.971613	0.954418	0.844836	0.98453		0.814729	0.802157	0.784962	0.67538	0.815073	0.77846	86.0596		78.4012
			0.649571	0.699733	0.667378	0.696767	0.607078		0.480548	0.530709	0.498355	0.527744	0.438054	0.495082	58.4896				0.724012	0.792564	0.892255	0.736272	0.683029		0.554001	0.622553	0.722244	0.566261	0.513019	0.595615	66.7932				0.757685	0.77403	0.749157	0.772105	0.761146		0.588228	0.604573	0.579701	0.602648	0.591689	0.593368	65.5975		58.4896
			0.437184	0.41351	0.429611	0.416675	0.393716		0.268161	0.244487	0.260588	0.247651	0.224692	0.249116	29.4308				0.551641	0.59636	0.541924	0.50808	0.549317		0.38163	0.426349	0.371913	0.338069	0.379306	0.379453	42.5524				0.473766	0.483913	0.465601	0.537774	0.503115		0.30431	0.314457	0.296144	0.368318	0.333659	0.323378	35.7497		29.4308
			0.27096	0.27898	0.305909	0.303279	0.283998		0.101937	0.109957	0.136886	0.134256	0.114974	0.119602	14.1299				0.300659	0.35987	0.334913	0.381302	0.346255		0.130648	0.189859	0.164902	0.211291	0.176244	0.174589	19.5786				0.353147	0.403073	0.382984	0.393862	0.323039		0.183691	0.233617	0.213528	0.224406	0.153582	0.201765	22.3053		14.1299
			0.18437	0.218088	0.209335	0.220105	0.207541		0.0153463	0.0490645	0.0403118	0.0510816	0.038518	0.0388644	4.59149				0.25136	0.290697	0.22953	0.22538	0.282695		0.0813487	0.120686	0.0595189	0.0553695	0.112684	0.0859215	9.63536				0.327583	0.355244	0.372745	0.319929	0.235389		0.158127	0.185788	0.203289	0.150473	0.0659331	0.152722	16.8836		4.59149
[truncated: 2 more columns]

## Sheet: Fig2j and l
	2.18
				Analysis
					NC			OE			sh1			sh2
				DMSO	2877	3087	3384	2808	2989	3222	3716	3017	3369	3981	3345	3058
			A549	RSL3	7351	6725	6335	3965	4087	3761	9650	10245	9643	10725	11328	9875
				IKE	6403	3875	7087	3671	4164	3548	9418	9687	10568	9418	9443	10547
			PC9	DMSO	4214	4521	4021	4079	3852	4531	2900	3268	3364	3997	3854	3421
				Rsl3	5510	6247	6128	4214	4018	3698	11585	12587	9989	11261	12587	10247
				IKE	6098	6357	5979	2900	3520	3618	10638	9847	11204	12263	11247	10678

## Sheet: Fig3b
A549-MNT NC VS OE VS sh
					1				FC			2				FC			3				FC
			1	0.228061	0.228306	0.228516	0.227657	0.228135	1		0.212366	0.212689	0.212315	0.212252	0.212406	1		0.319522	0.331114	0.304513	0.294268	0.312354	1		1	1	1
			2	0.283624	0.306494	0.334444	0.303428	0.306998	1.34568		0.234987	0.237963	0.227416	0.247082	0.236862	1.11514		0.436155	0.439987	0.509325	0.51431	0.474944	1.52053		1.34568	1.11514	1.52053
			3	0.497263	0.502189	0.506403	0.489137	0.498748	2.1862		0.485667	0.435502	0.50145	0.512357	0.483744	2.27745		0.804724	0.852899	0.801712	0.809074	0.817102	2.61595		2.1862	2.27745	2.61595
	NC		4	0.734059	0.743103	0.75084	0.719141	0.736786	3.22961		0.803696	0.810655	0.892061	0.862225	0.842159	3.96486		1.46084	1.36427	1.3465	1.34747	1.37977	4.41733		3.22961	3.96486	4.41733
			5	0.952289	0.965128	0.976112	0.931111	0.95616	4.19121		1.09488	1.04766	1.14391	0.940432	1.05672	4.975		1.57767	1.68922	1.72491	1.73474	1.68164	5.38375		4.19121	4.975	5.38375
					1				FC			2				FC			3				FC
			1	0.251055	0.216665	0.239501	0.218111	0.231333	1		0.245551	0.235919	0.210538	0.240111	0.23303	1		0.247841	0.241798	0.251109	0.268512	0.252315	1		1	1	1
			2	0.494345	0.308583	0.337701	0.353174	0.37345	1.61434		0.318727	0.351913	0.321068	0.302288	0.323499	1.38823		0.472791	0.471683	0.432395	0.394026	0.442724	1.75465		1.61434	1.38823	1.75465
	OE		3	0.609049	0.635525	0.606105	0.601096	0.612944	2.64962		0.668059	0.644199	0.613539	0.676847	0.650661	2.79218		0.797843	0.798021	0.814423	0.864036	0.818581	3.24428		2.64962	2.79218	3.24428
			4	1.032	0.974244	0.912682	1.08922	1.00204	4.33158		1.19867	0.992049	1.07268	0.936383	1.04995	4.50563		1.40895	1.43532	1.42756	1.2908	1.39066	5.5116		4.33158	4.50563	5.5116
			5	1.36259	1.48295	1.48314	1.34923	1.41948	6.13607		1.30241	1.23297	1.45935	1.47666	1.36785	5.86985		1.52198	1.76055	1.70165	1.86496	1.71229	6.78631		6.13607	5.86985	6.78631
					1				FC			2				FC			3				FC
			1	0.267944	0.223104	0.232525	0.216792	0.235091	1		0.223453	0.223543	0.257234	0.224587	0.232204	1		0.22531	0.21214	0.212428	0.255344	0.226306	1		1	1	1
			2	0.283171	0.235305	0.2918	0.230517	0.260198	1.1068		0.29244	0.322889	0.294588	0.296254	0.301543	1.29861		0.303002	0.302293	0.277113	0.252524	0.283733	1.25376		1.1068	1.29861	1.25376
	sh1		3	0.352627	0.354914	0.352748	0.352791	0.35327	1.50269		0.361296	0.405911	0.356294	0.362102	0.371401	1.59946		0.409888	0.451144	0.485219	0.395537	0.435447	1.92415		1.50269	1.59946	1.92415
			4	0.675864	0.705842	0.659737	0.645294	0.671684	2.85712		0.709981	0.691023	0.709842	0.788434	0.72482	3.12147		0.790297	0.768673	0.69149	0.782725	0.758296	3.35076		2.85712	3.12147	3.35076
			5	1.04049	0.928138	0.898155	0.888946	0.938932	3.99391		0.9595	0.891999	0.87033	0.885488	0.901829	3.88377		0.975409	1.02895	1.09056	1.05722	1.03803	4.58686		3.99391	3.88377	4.58686
					1				FC			2				FC			3				FC
			1	0.248935	0.26862	0.234112	0.255573	0.25181	1		0.280412	0.251545	0.280569	0.248782	0.265327	1		0.248887	0.247674	0.246289	0.262128	0.251245	1		1	1	1
			2	0.273377	0.291144	0.288169	0.283228	0.28398	1.12775		0.283037	0.359362	0.293658	0.358606	0.323666	1.21988		0.357226	0.276384	0.358586	0.420854	0.353263	1.40605		1.12775	1.21988	1.40605
	sh2		3	0.39448	0.403324	0.414421	0.446804	0.414757	1.6471		0.374791	0.374666	0.474565	0.485451	0.427368	1.61072		0.463187	0.405178	0.508167	0.425161	0.450423	1.79277		1.6471	1.61072	1.79277
			4	0.798773	0.873253	0.928709	0.851214	0.862987	3.42714		0.869892	0.758851	0.791062	0.794841	0.803662	3.02895		0.846249	0.780649	0.858981	0.885444	0.842831	3.35462		3.42714	3.02895	3.35462
			5	0.931968	1.10861	1.24288	0.912476	1.04898	4.16578		0.899718	1.00148	1.02898	0.97917	0.977338	3.68352		0.997017	0.980625	1.09497	0.886746	0.989839	3.93974		4.16578	3.68352	3.93974

## Sheet: Fig3c
PC9-MNT NC VS OE VS sh1 sh2
					1				FC			2				FC			3				FC
			1	0.27495	0.279693	0.26523	0.278059	0.274483	1		0.309507	0.305656	0.283309	0.253031	0.287876	1		0.291581	0.291925	0.263614	0.271029	0.279537	1		1	1	1
			2	0.4296	0.343114	0.342066	0.452407	0.391797	1.4274		0.353296	0.339227	0.400246	0.351425	0.361049	1.25418		0.486545	0.33552	0.361508	0.545318	0.432223	1.54621		1.4274	1.25418	1.54621
			3	0.677291	0.688912	0.68362	0.678762	0.682147	2.4852		0.779943	0.824713	0.921918	0.984538	0.877778	3.04915		0.822014	0.879648	0.964868	0.818135	0.871166	3.11646		2.4852	3.04915	3.11646
	NC		4	1.01234	0.922375	1.24809	1.14259	1.08135	3.93958		1.31356	1.51442	1.26499	1.21196	1.32623	4.60696		1.45794	1.63509	1.54222	1.19489	1.45753	5.2141		3.93958	4.60696	5.2141
			5	1.33656	1.41677	1.37398	1.48748	1.4037	5.11396		1.73002	1.65838	1.65499	1.58025	1.65591	5.75216		1.68375	1.79827	1.75108	1.89734	1.78261	6.377		5.11396	5.75216	6.377
					1				FC			2				FC			3				FC
			1	0.247383	0.239107	0.245503	0.251854	0.245962	1		0.292299	0.285136	0.270223	0.269878	0.279384	1		0.283369	0.263881	0.25887	0.26831	0.268607	1		1	1	1
			2	0.463123	0.463572	0.42842	0.465298	0.455103	1.8503		0.450041	0.453687	0.459562	0.407555	0.442711	1.5846		0.579817	0.558032	0.536422	0.626406	0.575169	2.1413		1.8503	1.5846	2.1413
	OE		3	0.896394	0.922352	1.03081	1.03131	0.970218	3.94459		0.891512	0.846354	0.803766	0.805998	0.836907	2.99555		0.969497	1.02108	0.916807	0.904006	0.952849	3.54737		3.94459	2.99555	3.54737
			4	1.6711	1.45365	1.5845	1.35342	1.51567	6.16221		1.64028	1.44953	1.49263	1.36983	1.48807	5.32624		1.45743	1.45915	1.56374	1.45181	1.48303	5.52119		6.16221	5.32624	5.52119
			5	1.9896	1.88308	2.03286	1.77356	1.91978	7.80518		1.96772	1.82251	1.8017	1.95225	1.88605	6.75073		1.6876	1.6955	1.78035	1.72679	1.72256	6.41292		7.80518	6.75073	6.41292
					1				FC			2				FC			3				FC
			1	0.241845	0.207308	0.241269	0.200928	0.222838	1		0.24366	0.220451	0.234669	0.235629	0.233603	1		0.208775	0.227704	0.245415	0.222231	0.226031	1		1	1	1
			2	0.285229	0.293754	0.225361	0.285508	0.272463	1.2227		0.326416	0.295851	0.328309	0.297163	0.311935	1.33532		0.234153	0.302845	0.340354	0.23228	0.277408	1.2273		1.2227	1.33532	1.2273
	sh1		3	0.504891	0.54453	0.495013	0.489547	0.508495	2.28191		0.341522	0.403769	0.545412	0.54307	0.458443	1.96249		0.651558	0.645698	0.654968	0.594074	0.636575	2.81631		2.28191	1.96249	2.81631
			4	0.693872	0.721373	0.76617	0.791162	0.743144	3.33491		0.871278	0.972152	0.907121	0.82726	0.894453	3.82895		0.883663	0.838387	0.958667	0.896761	0.894369	3.95684		3.33491	3.82895	3.95684
			5	0.850599	0.946081	1.13252	0.943084	0.968071	4.34429		1.09247	1.20566	1.15433	1.20003	1.16312	4.97906		1.15746	1.12017	1.21935	1.24948	1.18661	5.24978		4.34429	4.97906	5.24978
					1				FC			2				FC			3				FC
			1	0.271736	0.23293	0.271089	0.225762	0.250379	1		0.273776	0.247698	0.263674	0.264752	0.262475	1		0.234578	0.255847	0.275748	0.249698	0.253968	1		1	1	1
			2	0.283472	0.266894	0.253215	0.28661	0.272548	1.08854		0.296806	0.29046	0.331807	0.35052	0.317398	1.20925		0.238374	0.283196	0.297503	0.273627	0.273175	1.07563		1.08854	1.20925	1.07563
	sh2		3	0.454956	0.500339	0.535619	0.550053	0.510242	2.03787		0.546654	0.645367	0.651025	0.648393	0.62286	2.37303		0.579301	0.451346	0.435582	0.457788	0.481004	1.89396		2.03787	2.37303	1.89396
			4	0.847177	0.981053	0.974348	1.07996	0.970634	3.87665		0.980087	0.810696	0.860008	0.841576	0.873092	3.32638		0.894004	0.809424	0.797379	0.797484	0.824573	3.24676		3.87665	3.32638	3.24676
			5	1.21909	1.28773	1.48897	1.3106	1.3266	5.29835		1.03896	0.987182	1.1297	1.03483	1.04767	3.9915		1.03198	1.00238	1.12341	1.00404	1.04045	4.09679		5.29835	3.9915	4.09679

## Sheet: Fig3d
A549-MNT-cis-platinum-NC VS OE sh-1
		Um
			空白		NC					OE					sh1					sh2
		0	0.23864		1.10226	1.02345	1.01243	1.0516		1.05428	1.02359	1.09463	1.01654		1.12388	1.07457	1.0353	1.04367		1.08023	1.03284	0.995091	1.00314
		1	0.228838		0.976197	0.980047	0.906277	0.960852		0.962511	0.975959	0.95832	0.978292		0.962022	0.864844	0.938564	0.916902		0.971842	0.980449	0.915827	0.870746
		2	0.207295		0.858026	0.788881	0.791981	0.796967		0.83331	0.816573	0.80872	0.878514		0.762377	0.780973	0.805451	0.824827		0.683087	0.783959	0.70014	0.710088
		4	0.220101		0.563096	0.541519	0.505897	0.581918		0.690831	0.736526	0.768537	0.763326		0.456069	0.506242	0.486623	0.467964		0.405552	0.458609	0.419178	0.42057
		8	0.223156		0.460246	0.412491	0.39919	0.466874		0.516886	0.524798	0.583363	0.519174		0.388697	0.360505	0.386713	0.392918		0.358052	0.330493	0.31999	0.329246
		16	0.207149		0.396593	0.395179	0.305746	0.366067		0.491963	0.47663	0.419796	0.48526		0.308267	0.31772	0.352085	0.338134		0.307426	0.315389	0.291723	0.28611
		32	0.214834		0.295719	0.316985	0.302608	0.317887		0.436204	0.425004	0.398467	0.471836		0.273643	0.298701	0.230046	0.258221		0.259122	0.278438	0.211224	0.221953
		Average	0.216895
					0.885366	0.806552	0.795535	0.834709	0.83054	0.837384	0.806697	0.87773	0.799642	0.830363	0.906983	0.857672	0.818401	0.826778	0.852458	0.863337	0.815941	0.778195	0.786247	0.81093
					0.759302	0.763151	0.689381	0.743956	0.738948	0.745615	0.759064	0.741424	0.761397	0.751875	0.745126	0.647949	0.721669	0.700007	0.703688	0.754947	0.763554	0.698932	0.653851	0.717821
					0.641131	0.571986	0.575086	0.580071	0.592069	0.616415	0.599678	0.591825	0.661619	0.617384	0.545482	0.564078	0.588556	0.607931	0.576512	0.466192	0.567064	0.483245	0.493193	0.502423
					0.3462	0.324624	0.289002	0.365022	0.331212	0.473935	0.519631	0.551642	0.546431	0.52291	0.239174	0.289347	0.269728	0.251069	0.262329	0.188657	0.241713	0.202283	0.203674	0.209082
					0.243351	0.195596	0.182295	0.249979	0.217805	0.29999	0.307902	0.366468	0.302279	0.31916	0.171801	0.143609	0.169817	0.176022	0.165313	0.141156	0.113598	0.103095	0.112351	0.11755
					0.179698	0.178284	0.0888509	0.149171	0.149001	0.275067	0.259735	0.202901	0.268365	0.251517	0.0913714	0.100824	0.135189	0.121239	0.112156	0.0905304	0.0984934	0.0748275	0.0692148	0.0832665
					0.0788238	0.10009	0.0857131	0.100992	0.0914047	0.219308	0.208109	0.181572	0.254941	0.215982	0.0567474	0.081806	0.0131502	0.0413257	0.0482573	0.0422269	0.0615425	-0.00567126	0.00505813	0.0257891
									100					100					100					100
									88.9719					90.5477					82.5481					88.5182
									71.2872					74.3511					67.6293					61.9564
									39.8791					62.9736					30.7733					25.783
									26.2245					38.4362					19.3925					14.4957
									17.9403					30.29					13.1568					10.268
									11.0055					26.0106					5.66096					3.18018
A549-MNT-cis-platinum-NC VS OE sh-2
		Um
			空白		NC					OE					sh1					sh2
		0	0.201998		1.08176	1.10935	1.08573	1.11268		1.07131	1.01959	1.12872	1.0392		0.981398	1.08083	1.06699	1.11172		1.19235	1.07392	1.06661	1.10091
		1	0.213112		0.985834	0.964922	0.918656	0.968625		1.0098	0.967461	1.01995	1.00198		0.852316	0.853335	0.829636	0.852254		0.869106	0.978015	0.886498	0.92939
		2	0.2015		0.868525	0.843362	0.852206	0.840371		0.95816	0.928567	0.864251	0.918529		0.781829	0.750731	0.700442	0.712408		0.797231	0.908555	0.863424	0.819654
		4	0.218512		0.694852	0.673037	0.672187	0.650868		0.838678	0.804187	0.798481	0.854677		0.505265	0.534582	0.572082	0.474647		0.515219	0.545113	0.583352	0.483998
		8	0.212112		0.463489	0.506063	0.526315	0.5104		0.606993	0.619755	0.69543	0.616806		0.439403	0.40012	0.458891	0.416036		0.448059	0.408003	0.467931	0.424231
		16	0.210326		0.417931	0.451535	0.498162	0.421946		0.56035	0.566219	0.573126	0.565105		0.40369	0.361974	0.361729	0.392009		0.411643	0.369105	0.368855	0.399732
		32	0.200695		0.328295	0.325244	0.407126	0.356069		0.455499	0.548629	0.483902	0.491571		0.354073	0.327643	0.33	0.295731		0.361048	0.334098	0.336501	0.301557
		Average	0.209376
					0.872383	0.899975	0.87635	0.903301	0.888002	0.861931	0.810214	0.919344	0.82982	0.855327	0.764503	0.863931	0.850095	0.894822	0.843338	0.975454	0.857021	0.849716	0.884015	0.891551
					0.776458	0.755545	0.70928	0.759249	0.750133	0.800422	0.758085	0.810575	0.792606	0.790422	0.63542	0.63644	0.612741	0.635359	0.62999	0.652211	0.761119	0.669603	0.712495	0.698857
					0.659149	0.633986	0.64283	0.630995	0.64174	0.748784	0.719191	0.654874	0.709153	0.708001	0.564934	0.533835	0.483547	0.495513	0.519457	0.580336	0.69166	0.646529	0.602759	0.630321
					0.485476	0.463661	0.46281	0.441492	0.46336	0.629302	0.594811	0.589104	0.6453	0.614629	0.28837	0.317687	0.355187	0.257752	0.304749	0.298323	0.328218	0.366457	0.267102	0.315025
					0.254113	0.296687	0.316939	0.301024	0.29219	0.397617	0.410379	0.486054	0.40743	0.42537	0.222508	0.183225	0.241995	0.19914	0.211717	0.231164	0.191107	0.251035	0.207336	0.220161
					0.208554	0.242159	0.288786	0.21257	0.238017	0.350974	0.356843	0.36375	0.355728	0.356824	0.186795	0.145079	0.144834	0.175114	0.162955	0.194747	0.15221	0.15196	0.182837	0.170438
					0.118919	0.115868	0.197749	0.146692	0.144807	0.246123	0.339253	0.274526	0.282194	0.285524	0.137178	0.110748	0.113104	0.0788357	0.109967	0.144153	0.117203	0.119605	0.0846617	0.116406
									100					100					100					100
									84.4742					92.4117					74.702					78.3866
									72.2678					82.7754					61.5954					70.6993
									52.18					71.859					36.136					35.3345
									32.9043					49.7319					25.1047					24.6941
									26.8037					41.7178					19.3227					19.1171
									16.3071					33.3818					13.0394					13.0565
A549-MNT-cis-platinum-NC VS OE sh-3
		Um
			空白		NC					OE					sh1					sh2
		0	0.212064		1.06925	1.09198	1.10941	1.06767		1.09166	1.01609	1.01933	1.16606		1.05182	1.06361	1.01608	1.0694		1.09887	1.02552	0.991484	1.06897
		1	0.208256		0.980833	0.995735	1.00108	0.978082		1.04842	0.996035	0.996593	1.06366		0.911061	0.896633	0.957855	0.971456		0.919268	0.90471	0.966483	0.980206
		2	0.200855		0.895348	0.870944	0.938563	0.904691		0.917715	0.965845	0.947171	0.915639		0.768489	0.797947	0.784282	0.71768		0.775412	0.805135	0.791346	0.724144
		4	0.210311		0.647064	0.617105	0.671608	0.675012		0.707298	0.704695	0.770271	0.781113		0.567593	0.562433	0.584801	0.509876		0.572706	0.567499	0.590069	0.514469
		8	0.206177		0.509171	0.563483	0.509493	0.570418		0.63913	0.581056	0.571255	0.596789		0.462833	0.437562	0.449963	0.477637		0.467002	0.441503	0.454016	0.481939
		16	0.21306		0.471563	0.465338	0.419256	0.405544		0.518026	0.541292	0.50753	0.524204		0.309025	0.376741	0.318174	0.339725		0.311808	0.380135	0.32104	0.342785
		32	0.204036		0.34114	0.364285	0.314117	0.397596		0.496686	0.459563	0.465904	0.451692		0.260442	0.297794	0.277666	0.256102		0.262788	0.300476	0.280167	0.258409
		Average	0.207116
					0.862139	0.884865	0.902293	0.860557	0.877464	0.884545	0.808972	0.812213	0.958943	0.866169	0.844701	0.856495	0.808962	0.86228	0.843109	0.891759	0.8184	0.784368	0.861856	0.839096
					0.773718	0.78862	0.793966	0.770966	0.781817	0.841308	0.788919	0.789478	0.85654	0.819061	0.703945	0.689518	0.750739	0.76434	0.727135	0.712152	0.697595	0.759367	0.773091	0.735551
					0.688232	0.663828	0.731447	0.697576	0.695271	0.710599	0.758729	0.740056	0.708524	0.729477	0.561374	0.590831	0.577166	0.510564	0.559984	0.568296	0.598019	0.584231	0.517029	0.566894
					0.439948	0.409989	0.464492	0.467896	0.445581	0.500182	0.497579	0.563155	0.573997	0.533728	0.360477	0.355317	0.377686	0.30276	0.34906	0.36559	0.360383	0.382954	0.307353	0.35407
					0.302056	0.356367	0.302377	0.363302	0.331026	0.432014	0.373941	0.36414	0.389674	0.389942	0.255717	0.230446	0.242847	0.270521	0.249883	0.259886	0.234387	0.2469	0.274823	0.253999
					0.264447	0.258222	0.21214	0.198428	0.233309	0.310911	0.334176	0.300414	0.317089	0.315647	0.101909	0.169625	0.111058	0.132609	0.1288	0.104693	0.173019	0.113925	0.135669	0.131826
					0.134024	0.157169	0.107002	0.19048	0.147169	0.28957	0.252447	0.258789	0.244576	0.261345	0.0533267	0.0906783	0.07055	0.0489862	0.0658853	0.0556728	0.0933608	0.0730512	0.0512932	0.0683445
									100					100					100					100
									89.0997					94.5614					86.2445					87.66
									79.2364					84.2188					66.4189					67.5601
									50.7806					61.6195					41.4015					42.1966
									37.7253					45.0192					29.6382					30.2706
									26.5891					36.4418					15.2768					15.7105
									16.7721					30.1726					7.81456					8.14502
							100	100	100	100	100	100	100	100	100	100	100	100
							88.9719	84.4742	89.0997	90.5477	92.4117	94.5614	82.5481	74.702	86.2445	88.5182	78.3866	87.66
							71.2872	72.2678	79.2364	74.3511	82.7754	84.2188	67.6293	61.5954	66.4189	61.9564	70.6993	67.5601
							39.8791	52.18	50.7806	62.9736	71.859	61.6195	30.7733	36.136	41.4015	25.783	35.3345	42.1966
							26.2245	32.9043	37.7253	38.4362	49.7319	45.0192	19.3925	25.1047	29.6382	14.4957	24.6941	30.2706
							17.9403	26.8037	26.5891	30.29	41.7178	36.4418	13.1568	19.3227	15.2768	10.268	19.1171	15.7105
							11.0055	16.3071	16.7721	26.0106	33.3818	30.1726	5.66096	13.0394	7.81456	3.18018	13.0565	8.14502

## Sheet: Fig3e
A549-MNT-pemetrexed-NC VS OE sh-1
		Um
			空白		NC					OE					sh1					sh2
		0	0.204754		1.0334	1.05323	1.17926	1.09568		1.15118	1.19358	1.18577	1.03939		1.17396	1.1991	1.1667	1.09668		1.07383	1.09967	1.0834	1.09619
		1	0.216167		0.734174	0.698097	0.656303	0.608693		0.793728	0.780987	0.807324	0.794002		0.681249	0.693724	0.759153	0.759087		0.614506	0.673358	0.63081	0.741973
		2	0.238958		0.552522	0.699656	0.606634	0.636196		0.668845	0.704951	0.765562	0.68021		0.676313	0.640891	0.657571	0.625151		0.563098	0.601973	0.611671	0.617311
		4	0.206869		0.658893	0.658228	0.560817	0.621477		0.659787	0.762903	0.687936	0.659291		0.592074	0.586981	0.519794	0.577653		0.659092	0.552053	0.593795	0.672691
		8	0.208482		0.690893	0.628262	0.642108	0.659666		0.797168	0.803903	0.709702	0.657294		0.509156	0.576954	0.519271	0.540972		0.480888	0.506208	0.566256	0.564824
		16	0.203683		0.609518	0.590919	0.521658	0.607384		0.698931	0.692711	0.71164	0.715328		0.488203	0.489524	0.538092	0.539079		0.584546	0.596877	0.592996	0.565378
		32	0.23823		0.591324	0.688159	0.540198	0.59319		0.682345	0.710826	0.76994	0.705726		0.591849	0.539931	0.500136	0.676007		0.586104	0.595723	0.451683	0.494861
		Average	0.218732
					0.814668	0.834502	0.960527	0.876946	0.871661	0.932451	0.974846	0.967037	0.820656	0.923747	0.955224	0.980364	0.947971	0.87795	0.940378	0.855094	0.880939	0.864671	0.877459	0.869541
					0.515442	0.479365	0.437571	0.389961	0.455585	0.574997	0.562255	0.588592	0.575271	0.575279	0.462517	0.474992	0.540421	0.540356	0.504572	0.395774	0.454626	0.412079	0.523241	0.44643
					0.33379	0.480925	0.387902	0.417464	0.40502	0.450113	0.48622	0.54683	0.461478	0.48616	0.457582	0.42216	0.43884	0.406419	0.43125	0.344366	0.383241	0.392939	0.39858	0.379782
					0.440161	0.439496	0.342085	0.402745	0.406122	0.441056	0.544171	0.469204	0.440559	0.473748	0.373342	0.36825	0.301062	0.358922	0.350394	0.44036	0.333321	0.375064	0.45396	0.400676
					0.472162	0.409531	0.423377	0.440934	0.436501	0.578436	0.585171	0.49097	0.438563	0.523285	0.290425	0.358222	0.300539	0.322241	0.317857	0.262157	0.287477	0.347524	0.346092	0.310812
					0.390787	0.372188	0.302926	0.388653	0.363638	0.4802	0.473979	0.492909	0.496596	0.485921	0.269471	0.270792	0.319361	0.320348	0.294993	0.365814	0.378145	0.374265	0.346646	0.366218
					0.372592	0.469428	0.321466	0.374458	0.384486	0.463614	0.492095	0.551208	0.486995	0.498478	0.373118	0.3212	0.281405	0.457275	0.358249	0.367373	0.376991	0.232952	0.276129	0.313361
									100					100					100					92.4672
									52.2663					62.2766					53.6563					47.4735
									46.4654					52.6291					45.8592					40.3861
									46.5918					51.2854					37.261					42.608
									50.0769					56.6481					33.801					33.0519
									41.7179					52.6032					31.3696					38.9437
									44.1096					53.9626					38.0963					33.3229
A549-MNT-pemetrexed-NC VS OE sh-2
		Um
			空白		NC					OE					sh1					sh2
		0	0.201998		1.09839	1.07774	1.15267	1.14424		1.08614	1.11621	1.15854	1.0615		1.01631	1.02555	1.17578	1.18401		1.16218	1.18541	1.04073	1.05656
		1	0.213112		0.80708	0.768193	0.769039	0.767099		0.705786	0.798165	0.776207	0.766046		0.700883	0.728162	0.748496	0.805372		0.734685	0.812356	0.783832	0.790202
		2	0.2015		0.766386	0.736376	0.766832	0.811794		0.775897	0.788396	0.758842	0.794472		0.690254	0.654247	0.633225	0.697039		0.677308	0.667328	0.709212	0.678068
		4	0.218512		0.761723	0.706112	0.696867	0.693905		0.691544	0.785715	0.778662	0.770291		0.695158	0.591067	0.528057	0.587462		0.778577	0.661995	0.591424	0.657957
		8	0.212112		0.608227	0.607459	0.609847	0.590309		0.637134	0.691553	0.60232	0.709766		0.655976	0.608412	0.570937	0.517569		0.526735	0.506281	0.604564	0.579678
		16	0.210326		0.69156	0.633825	0.658131	0.597673		0.782534	0.748553	0.727067	0.761984		0.50963	0.577045	0.555378	0.561164		0.535708	0.496463	0.622024	0.628503
		32	0.200695		0.673339	0.6267	0.651598	0.695801		0.708761	0.786522	0.808273	0.741517		0.583027	0.57088	0.504244	0.559105		0.565299	0.563939	0.564753	0.626198
		Average	0.209376
					0.889009	0.868363	0.943289	0.934862	0.908881	0.876763	0.906832	0.949169	0.852119	0.896221	0.797575	0.806816	0.957044	0.965281	0.881679	0.94345	0.966674	0.821996	0.837829	0.892487
					0.597704	0.558817	0.559663	0.557723	0.568477	0.496409	0.588789	0.566831	0.55667	0.552175	0.482152	0.50943	0.529765	0.586641	0.526997	0.515953	0.593624	0.5651	0.57147	0.561537
					0.55701	0.527	0.557455	0.602418	0.560971	0.566521	0.57902	0.549466	0.585096	0.570026	0.471522	0.435515	0.414493	0.478308	0.449959	0.458577	0.448596	0.49048	0.459337	0.464247
					0.552347	0.496736	0.487491	0.484529	0.505276	0.482167	0.576339	0.569285	0.560915	0.547177	0.476427	0.372335	0.309326	0.36873	0.381704	0.559846	0.443263	0.372692	0.439226	0.453757
					0.398851	0.398083	0.400471	0.380932	0.394584	0.427758	0.482177	0.392944	0.50039	0.450817	0.437244	0.38968	0.352206	0.298838	0.369492	0.308003	0.28755	0.385832	0.360946	0.335583
					0.482183	0.424449	0.448755	0.388297	0.435921	0.573158	0.539177	0.517691	0.552608	0.545658	0.290898	0.358314	0.336647	0.342432	0.332073	0.316976	0.277731	0.403292	0.409772	0.351943
					0.463963	0.417324	0.442222	0.486425	0.452483	0.499385	0.577146	0.598897	0.532141	0.551892	0.364295	0.352148	0.285512	0.340373	0.335582	0.346567	0.345207	0.346021	0.407466	0.361315
									100					100					100					101.226
									62.5469					61.6115					59.772					63.6895
									61.721					63.6033					51.0344					52.6549
									55.5932					61.0538					43.2929					51.4651
									43.4143					50.302					41.9078					38.0618
									47.9624					60.8844					37.6637					39.9173
									49.7847					61.58					38.0617					40.9804
A549-MNT-pemetrexed-NC VS OE sh-3
		Um
			空白		NC					OE					sh1					sh2
		0	0.212064		1.13972	1.00431	0.995705	1.05709		1.13152	1.08632	1.05633	1.16914		1.05761	0.992352	1.1545	1.01873		1.00365	1.00114	1.0668	1.05037
		1	0.208256		0.620905	0.705005	0.672623	0.723495		0.857616	0.842834	0.796467	0.839743		0.680969	0.664462	0.624636	0.648134		0.685762	0.708428	0.679647	0.683974
		2	0.200855		0.631226	0.656685	0.66928	0.655721		0.87224	0.858929	0.817176	0.856146		0.526579	0.516302	0.491508	0.506137		0.587224	0.585893	0.538172	0.538561
		4	0.210311		0.677905	0.564128	0.575051	0.662292		0.638658	0.686748	0.760177	0.694283		0.536507	0.428934	0.507249	0.420453		0.463866	0.496867	0.536018	0.536943
		8	0.206177		0.526079	0.645415	0.685176	0.644645		0.756836	0.648262	0.717232	0.745261		0.494214	0.487167	0.470166	0.480197		0.475684	0.464826	0.471723	0.474526
		16	0.21306		0.524823	0.540275	0.54792	0.53969		0.702842	0.637193	0.690867	0.671745		0.425894	0.420527	0.407578	0.415218		0.472842	0.461719	0.506909	0.527174
		32	0.204036		0.57909	0.534892	0.641413	0.534317		0.746425	0.639759	0.714711	0.737155		0.495334	0.460398	0.43686	0.439748		0.534746	0.457664	0.397147	0.412357
		Average	0.207116
					0.932605	0.797191	0.788589	0.849977	0.84209	0.924406	0.879203	0.849211	0.962023	0.903711	0.85049	0.785236	0.947389	0.811609	0.848681	0.796533	0.794027	0.859684	0.843255	0.823375
					0.413789	0.49789	0.465508	0.51638	0.473391	0.6505	0.635718	0.589351	0.632627	0.627049	0.473853	0.457346	0.417521	0.441018	0.447434	0.478646	0.501313	0.472531	0.476859	0.482337
					0.424111	0.449569	0.462164	0.448605	0.446112	0.665125	0.651814	0.61006	0.64903	0.644007	0.319463	0.309186	0.284392	0.299021	0.303016	0.380108	0.378777	0.331056	0.331446	0.355347
					0.470789	0.357013	0.367936	0.455177	0.412729	0.431543	0.479632	0.553061	0.487167	0.487851	0.329392	0.221818	0.300133	0.213337	0.26617	0.25675	0.289752	0.328902	0.329827	0.301308
					0.318963	0.438299	0.47806	0.437529	0.418213	0.549721	0.441147	0.510117	0.538145	0.509782	0.287098	0.280051	0.26305	0.273081	0.27582	0.268568	0.257711	0.264608	0.26741	0.264574
					0.317707	0.33316	0.340805	0.332575	0.331062	0.495727	0.430078	0.483751	0.464629	0.468546	0.218778	0.213411	0.200462	0.208102	0.210188	0.265727	0.254604	0.299793	0.320059	0.285045
					0.371974	0.327777	0.434298	0.327201	0.365312	0.539309	0.432643	0.507595	0.53004	0.502397	0.288219	0.253282	0.229744	0.232632	0.250969	0.327631	0.250548	0.190031	0.205242	0.243363
									100					100					100					97.0181
									56.2162					69.3861					52.7211					56.8337
									52.9768					71.2625					35.7043					41.8705
									49.0124					53.9831					31.3628					35.5031
									49.6636					56.4099					32.4998					31.1747
									39.3143					51.8469					24.7665					33.5869
									43.3816					55.5927					29.5717					28.6754
								100	100	100	100	100	100	100	100	100	92.4672	101.226	97.0181
								52.2663	62.5469	56.2162	62.2766	61.6115	69.3861	53.6563	59.772	52.7211	47.4735	63.6895	56.8337
								46.4654	61.721	52.9768	52.6291	63.6033	71.2625	45.8592	51.0344	35.7043	40.3861	52.6549	41.8705
								46.5918	55.5932	49.0124	51.2854	61.0538	53.9831	37.261	43.2929	31.3628	42.608	51.4651	35.5031
								50.0769	43.4143	49.6636	56.6481	50.302	56.4099	33.801	41.9078	32.4998	33.0519	38.0618	31.1747
								41.7179	47.9624	39.3143	52.6032	60.8844	51.8469	31.3696	37.6637	24.7665	38.9437	39.9173	33.5869
								44.1096	49.7847	43.3816	53.9626	61.58	55.5927	38.0963	38.0617	29.5717	33.3229	40.9804	28.6754

[truncated: 25 more sheets: Fig3f, Fig3g, Fig3h, Fig3i, Fig3j, Fig3k, Fig4b sat1, Fig4b ascl4, Fig4b slc7a11, Fig4b gpx4, Fig4f and g, Fig5a and b, Fig5d and e, Fig5g and h, Fig5i and j, Figl and n, Fig5p, Fig5q, Fig6a, Fig6b …]
